# Supplementary material for: Genome-Wide Identification and Transcriptome Analysis of P450 Superfamily Genes in Flax (Linum usitatissimum L.)
Source: Int J Mol Sci. 2025 Apr 11;26(8):3637. doi: 10.3390/ijms26083637 (PMC12027707; doi:10.3390/ijms26083637)
Supplement: Supplementary file 1 [file ijms-26-03637-s001.zip]

Archive with 3 entries (3 files):
- Tables.xlsx
- FigureS1.tif
- FigureS2.tif
