# Supplementary material for: Genome-Wide Identification and Transcriptome Analysis of P450 Superfamily Genes in Flax (Linum usitatissimum L.)
Source: Int J Mol Sci. 2025 Apr 11;26(8):3637. doi: 10.3390/ijms26083637 (PMC12027707; doi:10.3390/ijms26083637)
Supplement: Supplementary file 1 [file ijms-26-03637-s001.zip › Tables.xlsx]

## Sheet: Table S1
Table S1. LuP450 gene information and physicochemical properties
origin name	group	string	start	end	New Name	clan	Length/AA	Mw(Da)	pI	sublocation
LUSG00030840-RA	1	-	1161842	1162201	LuP450-1-CYP71BG	71clan	119	13622.4	4.95	cyto
LUSG00031027-RA	1	+	2285211	2289044	LuP450-3-CYP71D	71clan	801	89061.1	8.9	chlo
LUSG00031253-RA	1	+	3496344	3498162	LuP450-4-CYP71D	71clan	505	57101.5	7.78	vacu
LUSG00031412-RA	1	+	4397528	4400646	LuP450-5-CYP73A	71clan	501	57313.3	9.71	plas
LUSG00031623-RA	1	+	6193299	6194959	LuP450-6-CYP83F	71clan	515	58517.7	8.74	chlo
LUSG00031624-RA	1	+	6267953	6269475	LuP450-7-CYP83F	71clan	417	47626	7.47	chlo
LUSG00031714-RA	1	+	8023917	8024174	LuP450-11-CYP82	71clan	85	10086.6	8.74	cyto
LUSG00031723-RA	1	+	8283850	8291267	LuP450-12-CYP81B	71clan	511	58548.3	9.21	chlo
LUSG00032111-RA	1	+	19925157	19932120	LuP450-13-CYP84A	71clan	489	54850.9	6.3	chlo
LUSG00032561-RA	1	-	22963901	22965139	LuP450-18-CYP78A	71clan	330	36054.7	10.81	chlo
LUSG00030885-RA	1	+	1512927	1516738	LuP450-2-CYP749A	72clan	507	57738.7	8.73	chlo
LUSG00031656-RA	1	-	6802142	6805384	LuP450-8-CYP721A	72clan	520	58828.5	8.82	chlo
LUSG00031669-RA	1	+	6945100	6945675	LuP450-9-CYP721A	72clan	191	22046.2	7.73	cyto
LUSG00031670-RA	1	+	6946968	6954503	LuP450-10-CYP721A	72clan	519	59190.6	8.82	chlo
LUSG00032202-RA	1	-	20462415	20464444	LuP450-15-CYP749A	72clan	523	58926.4	9.86	chlo
LUSG00032203-RA	1	-	20466335	20468751	LuP450-16-CYP749A	72clan	484	54458.3	9.93	chlo
LUSG00032427-RA	1	+	21980650	21985010	LuP450-17-CYP749	72clan	526	60485.1	9.26	chlo
LUSG00032121-RA	1	+	19997169	19999841	LuP450-14-CYP722C	85clan	499	56727.5	9.01	chlo
LUSG00012672-RA	2	+	1480196	1481851	LuP450-19-CYP71	71clan	509	56913.1	7.13	cyto
LUSG00012726-RA	2	+	1970348	1972044	LuP450-20-CYP71D	71clan	530	60185.4	7.72	chlo
LUSG00013011-RA	2	-	3984934	3992298	LuP450-21-CYP71	71clan	1233	136512	7.35	plas
LUSG00013206-RA	2	+	4999578	5001551	LuP450-24-CYP93B	71clan	523	58926.6	6.79	chlo
LUSG00014271-RA	2	+	10945285	10946120	LuP450-28-CYP71	71clan	67	7766.8	5.03	cyto
LUSG00014272-RA	2	+	10947687	10949590	LuP450-29-CYP71	71clan	545	62394	7.63	chlo
LUSG00014273-RA	2	-	10950622	10952888	LuP450-30-CYP71	71clan	512	58425.1	7.23	chlo
LUSG00014474-RA	2	-	12072815	12074416	LuP450-32-CYP71	71clan	533	60232.6	8.37	plas
LUSG00014507-RA	2	-	12266942	12269290	LuP450-34-CYP71	71clan	491	55640.7	5.42	chlo
LUSG00014508-RA	2	+	12269610	12272057	LuP450-35-CYP71	71clan	524	59349.1	6.34	plas
LUSG00014511-RA	2	-	12291382	12293730	LuP450-36-CYP71	71clan	491	55640.7	5.42	chlo
LUSG00014512-RA	2	-	12295661	12297400	LuP450-37-CYP71AN	71clan	508	57268.3	6.53	chlo
LUSG00014513-RA	2	-	12298456	12300512	LuP450-38-CYP71	71clan	372	41425.5	9.21	chlo
LUSG00014515-RA	2	+	12304988	12307044	LuP450-39-CYP71AQ	71clan	508	57808.2	7.85	chlo
LUSG00014324-RA	2	-	11277135	11280703	LuP450-31-CYP735A	72clan	523	59156.8	9.26	vacu
LUSG00014856-RA	2	+	15775308	15778436	LuP450-41-CYP734A	72clan	548	62458.3	9.73	chlo
LUSG00014127-RA	2	+	10186645	10188887	LuP450-27-CYP74B	74clan	495	55389	6.42	chlo
LUSG00013127-RA	2	+	4555335	4556501	LuP450-23-CYP707A	85clan	157	17310.5	8.31	nucl
LUSG00014480-RA	2	+	12096733	12100564	LuP450-33-CYP88A	85clan	516	59752.4	8.61	vacu
LUSG00014822-RA	2	+	14825742	14827887	LuP450-40-CYP729A	85clan	456	51966.7	9.13	chlo
LUSG00013041-RA	2	-	4155420	4156970	LuP450-22-CYP86A	86clan	516	58794.1	9.27	chlo
LUSG00013378-RA	2	-	5854668	5856170	LuP450-25-CYP96	86clan	500	57209.4	7.95	chlo
LUSG00013379-RA	2	-	5858334	5859191	LuP450-26-CYP96	86clan	285	32925.8	8.57	nucl
LUSG00011027-RA	3	-	6878100	6881004	LuP450-51-CYP711A	711clan	356	39689.8	5.43	vacu
LUSG00011028-RA	3	-	6881988	6882224	LuP450-52-CYP711A	711clan	78	8351.8	9.66	chlo
LUSG00010017-RA	3	-	712221	713744	LuP450-42-CYP89A	71clan	507	57891	8.65	chlo
LUSG00010946-RA	3	-	6295335	6296968	LuP450-49-CYP712	71clan	192	21262.6	8.61	chlo
LUSG00011012-RA	3	+	6776117	6777801	LuP450-50-CYP92A	71clan	514	57752.3	8.09	chlo
LUSG00011299-RA	3	+	8946499	8946828	LuP450-53-CYP80	71clan	109	12300.2	9.75	cyto
LUSG00011462-RA	3	-	9790159	9791946	LuP450-56-CYP71D	71clan	509	57743.7	5.89	nucl
LUSG00011544-RA	3	+	10236856	10240246	LuP450-57-CYP71AQ	71clan	918	100477	7.98	mito
LUSG00011806-RA	3	-	11592937	11594756	LuP450-58-CYP82C	71clan	526	58705.6	8.55	chlo
LUSG00011868-RA	3	+	11904683	11907617	LuP450-60-CYP71BQ	71clan	602	67178.7	7.38	chlo
LUSG00011983-RA	3	+	12490046	12492204	LuP450-61-CYP78A	71clan	547	61133.9	6.87	chlo
LUSG00010338-RA	3	+	2632597	2635493	LuP450-47-CYP714E	72clan	448	49017.2	9.95	vacu
LUSG00010072-RA	3	+	1022782	1023141	LuP450-43-CYP733A	85clan	119	13509.2	5.19	cyto
LUSG00010728-RA	3	-	4972234	4975202	LuP450-48-CYP85A	85clan	435	49853.4	9.4	chlo
LUSG00011850-RA	3	+	11816517	11818408	LuP450-59-CYP707A	85clan	465	53168.3	9.46	chlo
LUSG00010146-RA	3	-	1486785	1488278	LuP450-44-CYP96	86clan	497	56753.8	6.58	E.R.
LUSG00010148-RA	3	-	1489205	1490107	LuP450-45-CYP96	86clan	300	34821.3	8.81	cyto
LUSG00010149-RA	3	-	1490527	1491018	LuP450-46-CYP96	86clan	163	18437.4	10.59	chlo
LUSG00011317-RA	3	-	9030702	9032835	LuP450-54-CYP704A	86clan	530	60581.8	8.75	plas
LUSG00011439-RA	3	+	9699402	9702765	LuP450-55-CYP97B	97clan	559	62826.3	6.43	chlo
LUSG00030724-RA	4	+	28591480	28593311	LuP450-100-CYP51G	51clan	489	55422.5	8.21	chlo
LUSG00029177-RA	4	-	5134133	5135266	LuP450-63-CYP79D	71clan	377	41688.9	8.09	chlo
LUSG00029178-RA	4	-	5138833	5140577	LuP450-64-CYP79D	71clan	552	61791.8	8.95	chlo
LUSG00029229-RA	4	+	5409185	5409742	LuP450-65-CYP71	71clan	185	20496.5	5.1	mito
LUSG00029230-RA	4	+	5409923	5410198	LuP450-66-CYP71D	71clan	91	10001.2	4.55	cyto
LUSG00029260-RA	4	-	5614233	5615817	LuP450-67-CYP80C	71clan	494	56409.1	9.71	chlo
LUSG00029261-RA	4	+	5619632	5620611	LuP450-68-CYP80	71clan	298	33616	9.62	chlo
LUSG00029262-RA	4	+	5625749	5626141	LuP450-69-CYP80	71clan	130	14591.8	4.42	cyto
LUSG00029263-RA	4	-	5627681	5628761	LuP450-70-CYP71	71clan	217	24936.6	6.16	cyto
LUSG00029264-RA	4	+	5633976	5635559	LuP450-71-CYP80C	71clan	495	56115.6	8.77	chlo
LUSG00029265-RA	4	-	5637442	5639044	LuP450-72-CYP80	71clan	503	56877.4	7.76	chlo
LUSG00029266-RA	4	-	5641526	5642890	LuP450-73-CYP80	71clan	429	48063.1	7.02	E.R.
LUSG00029267-RA	4	+	5649682	5653063	LuP450-74-CYP80C	71clan	657	74514.4	7.67	chlo
LUSG00029753-RA	4	+	18461674	18463084	LuP450-77-CYP81Q	71clan	438	49842.8	7.46	chlo
LUSG00029756-RA	4	-	18491439	18492849	LuP450-78-CYP81Q	71clan	438	49842.8	7.46	chlo
LUSG00029950-RA	4	-	22365485	22367816	LuP450-80-CYP82C	71clan	528	58793.4	6.57	chlo
LUSG00029951-RA	4	-	22383736	22385287	LuP450-81-CYP82D	71clan	453	50443.6	6.67	chlo
LUSG00029954-RA	4	-	22441324	22443435	LuP450-82-CYP701A	71clan	520	59453.6	7.23	chlo
LUSG00029956-RA	4	+	22480910	22483254	LuP450-83-CYP701A	71clan	499	56690.9	7.07	chlo
LUSG00030191-RA	4	-	24870297	24872604	LuP450-86-CYP71	71clan	521	58646.6	9.39	chlo
LUSG00030271-RA	4	-	25488154	25488597	LuP450-87-CYP82	71clan	147	16099.6	10.7	chlo
LUSG00030343-RA	4	-	26033064	26034764	LuP450-88-CYP81B	71clan	511	58353.7	7.03	vacu
LUSG00030344-RA	4	-	26037287	26039070	LuP450-89-CYP81B	71clan	511	57698.6	7.94	chlo
LUSG00030348-RA	4	+	26060954	26065324	LuP450-90-CYP81S	71clan	517	57912.4	6.9	chlo
LUSG00030349-RA	4	+	26069027	26069326	LuP450-91-CYP81S	71clan	99	10809.4	4.82	chlo
LUSG00030444-RA	4	+	26699208	26702021	LuP450-92-CYP701A	71clan	503	57901.6	8.43	chlo
LUSG00030544-RA	4	-	27380912	27382571	LuP450-93-CYP82J	71clan	528	59516.3	7.42	chlo
LUSG00030545-RA	4	-	27440978	27442914	LuP450-94-CYP82	71clan	528	60104.9	8.28	chlo
LUSG00030610-RA	4	-	27801889	27803439	LuP450-96-CYP89A	71clan	516	58714.7	8.2	chlo
LUSG00030611-RA	4	-	27805041	27806579	LuP450-97-CYP89A	71clan	512	58560.5	8.63	chlo
LUSG00030612-RA	4	-	27807245	27807828	LuP450-98-CYP89A	71clan	161	17658.7	10.69	chlo
LUSG00030614-RA	4	-	27811295	27812107	LuP450-99-CYP89	71clan	270	31051.8	5.99	cyto
LUSG00030762-RA	4	+	30651754	30654912	LuP450-101-CYP81Q	71clan	592	67633.2	8.12	nucl
LUSG00029308-RA	4	+	5892606	5895224	LuP450-76-CYP715A	72clan	528	58927	9.5	chlo
LUSG00029065-RA	4	-	4476454	4479733	LuP450-62-CYP720A	85clan	480	54438	7.36	chlo
LUSG00029268-RA	4	+	5654075	5657209	LuP450-75-CYP87	85clan	441	49127.4	8.57	chlo
LUSG00029883-RA	4	-	21044521	21046969	LuP450-79-CYP728D	85clan	480	54100.8	9.67	plas
LUSG00030059-RA	4	+	23965354	23967785	LuP450-84-CYP707A	85clan	503	56894.5	9.4	chlo
LUSG00030169-RA	4	-	24712869	24714988	LuP450-85-CYP87B	85clan	489	55185.5	9.36	chlo
LUSG00030594-RA	4	-	27713568	27716793	LuP450-95-CYP97A	97clan	614	68001.3	6.92	chlo
LUSG00018034-RA	5	+	4842606	4844228	LuP450-102-CYP89A	71clan	540	61721	8.92	nucl
LUSG00018137-RA	5	+	6043030	6044089	LuP450-103-CYP71AS	71clan	140	16392.3	7.36	nucl
LUSG00018138-RA	5	+	6044218	6044526	LuP450-104-CYP71AS	71clan	102	11541.9	5.07	chlo
LUSG00018161-RA	5	+	6240303	6242031	LuP450-105-CYP78A	71clan	530	58634.4	7.92	chlo
LUSG00018857-RA	5	-	10303828	10306271	LuP450-108-CYP75B	71clan	515	56128.3	8.13	E.R.
LUSG00019684-RA	5		15914662	15916599	LuP450-111-CYP79D	71clan	511	57518.3	8.09	chlo
LUSG00019779-RA	5	+	16515778	16518101	LuP450-112-CYP98A	71clan	508	57661.1	7.19	chlo
LUSG00019780-RA	5	-	16523453	16524298	LuP450-113-CYP98A	71clan	228	25726.4	6.96	cyto
LUSG00020140-RA	5	+	19752106	19753599	LuP450-116-CYP83F	71clan	432	48665.1	6.72	chlo
LUSG00020180-RA	5	-	20163108	20166139	LuP450-117-CYP81	71clan	457	52272.3	6.69	chlo
LUSG00020192-RA	5	+	20445107	20446803	LuP450-118-CYP703A	71clan	518	59050.9	7.48	E.R.
LUSG00019102-RA	5	+	11765887	11769320	LuP450-110-CYP90A	85clan	466	53392.9	9.85	chlo
LUSG00018355-RA	5	-	7590609	7593453	LuP450-106-CYP86B	86clan	569	64934.2	8.43	plas
LUSG00018788-RA	5	-	9875201	9875431	LuP450-107-CYP86B	86clan	76	8727.8	9.02	nucl
LUSG00018967-RA	5	+	10981714	10984031	LuP450-109-CYP704A	86clan	507	58111.1	7.32	chlo
LUSG00020046-RA	5	-	18531904	18533445	LuP450-114-CYP94A	86clan	513	58634.6	7.94	chlo
LUSG00020047-RA	5	-	18537810	18539333	LuP450-115-CYP94A	86clan	507	57744	8.69	chlo
LUSG00025279-RA	6	+	17146110	17148130	LuP450-121-CYP84A	71clan	466	52374.7	5.65	cyto
LUSG00025687-RA	6	-	19745277	19747132	LuP450-125-CYP78A	71clan	547	60795.7	6.93	cyto
LUSG00025806-RA	6	-	20802691	20805358	LuP450-127-CYP71BG	71clan	533	60690.2	6.73	chlo
LUSG00026127-RA	6	+	22916593	22918303	LuP450-129-CYP71D	71clan	513	58102.7	7.84	plas
LUSG00026147-RA	6	+	23009413	23012189	LuP450-130-CYP93A	71clan	404	44319.7	7.78	chlo
LUSG00026307-RA	6	+	23867513	23869154	LuP450-132-CYP706B	71clan	518	57736.7	9.11	chlo
LUSG00026438-RA	6	-	24847191	24849147	LuP450-133-CYP75B	71clan	517	56618.1	9.05	chlo
LUSG00026566-RA	6	+	25629716	25630643	LuP450-136-CYP706B	71clan	273	30415.8	8.87	cyto
LUSG00026567-RA	6	+	25631002	25631421	LuP450-137-CYP706B	71clan	113	12827.2	9.53	cyto
LUSG00026652-RA	6	-	26439142	26442313	LuP450-138-CYP73A	71clan	501	57328.3	9.61	plas
LUSG00026785-RA	6	-	28883043	28884818	LuP450-139-CYP83F	71clan	420	47975	6.68	mito
LUSG00026786-RA	6	-	28936128	28938559	LuP450-140-CYP83F	71clan	511	58260.2	8.2	chlo
LUSG00025356-RA	6	-	17604014	17605862	LuP450-123-CYP749	72clan	426	47420.1	7.79	cysk
LUSG00025557-RA	6	+	18910878	18914322	LuP450-124-CYP749	72clan	469	53661	8.66	chlo
LUSG00025695-RA	6	+	19814114	19816562	LuP450-126-CYP749	72clan	515	58635	8.69	plas
LUSG00025843-RA	6	+	21075802	21079368	LuP450-128-CYP749A	72clan	474	53803.2	8.56	chlo
LUSG00026809-RA	6	-	29707527	29708625	LuP450-141-CYP721	72clan	131	14799.7	6.27	nucl
LUSG00026819-RA	6	+	30197168	30198884	LuP450-142-CYP721A	72clan	514	59035.9	9.88	chlo
LUSG00025288-RA	6	+	17206326	17208012	LuP450-122-CYP722C	85clan	300	34158.4	6.93	cyto
LUSG00024972-RA	6	-	14256765	14259077	LuP450-119-CYP704A	86clan	507	58234.3	8.24	chlo
LUSG00024973-RA	6	-	14259636	14262280	LuP450-120-CYP704A	86clan	536	61396	7.38	chlo
LUSG00026268-RA	6	+	23659518	23660833	LuP450-131-CYP96	86clan	407	46285.3	6.61	pero
LUSG00026535-RA	6	-	25471234	25473189	LuP450-134-CYP96	86clan	454	51714.5	7.41	cyto
LUSG00026536-RA	6	-	25477502	25480090	LuP450-135-CYP96	86clan	524	59162.7	8.48	chlo
LUSG00033675-RA	7	+	18525448	18529291	LuP450-151-CYP706C	71clan	504	55916.4	7.59	chlo
LUSG00033678-RA	7	+	18539907	18544105	LuP450-152-CYP706	71clan	337	37677.4	8.22	chlo
LUSG00033680-RA	7	+	18545110	18545808	LuP450-153-CYP706B	71clan	232	25854.7	9.59	chlo
LUSG00033681-RA	7	+	18545919	18546497	LuP450-154-CYP706B	71clan	192	21803.5	8.32	cyto
LUSG00033682-RA	7	+	18549351	18549824	LuP450-155-CYP706B	71clan	157	17955.6	10.03	cyto
LUSG00033683-RA	7	+	18556072	18557733	LuP450-156-CYP706B	71clan	529	59705.8	8.42	chlo
LUSG00033684-RA	7	+	18559645	18561218	LuP450-157-CYP706	71clan	502	56316.1	9.06	chlo
LUSG00033687-RA	7	+	18576329	18579383	LuP450-158-CYP706D	71clan	403	45055.4	9.55	chlo
LUSG00033771-RA	7	+	19223855	19225486	LuP450-159-CYP80E	71clan	501	56440.2	9.14	chlo
LUSG00033862-RA	7	-	19809137	19810639	LuP450-160-CYP706	71clan	266	29480.9	9.2	chlo
LUSG00033863-RA	7	-	19814006	19815541	LuP450-161-CYP706B	71clan	511	57446.3	6.94	chlo
LUSG00033865-RA	7	-	19818728	19820300	LuP450-162-CYP706	71clan	502	56633.6	9.41	chlo
LUSG00033866-RA	7	-	19821361	19823016	LuP450-163-CYP706B	71clan	527	59349.5	8.34	chlo
LUSG00033867-RA	7	-	19826178	19827847	LuP450-164-CYP706B	71clan	518	58423.5	9.33	chlo
LUSG00033868-RA	7	-	19830462	19830938	LuP450-165-CYP706	71clan	158	17217.1	8.81	chlo
LUSG00033872-RA	7	-	19846372	19846950	LuP450-166-CYP706C	71clan	192	21905.2	6.35	cyto
LUSG00033873-RA	7	-	19847739	19848446	LuP450-167-CYP706C	71clan	235	25841.9	10.13	chlo
LUSG00033874-RA	7	-	19850199	19852716	LuP450-168-CYP706C	71clan	504	56040.5	7.59	chlo
LUSG00033047-RA	7	-	14178453	14180468	LuP450-148-CYP74B	74clan	471	52879.3	7.92	chlo
LUSG00033049-RA	7	-	14192214	14192420	LuP450-149-CYP74B	74clan	68	7420.4	9.08	mito
LUSG00033050-RA	7	-	14192442	14193365	LuP450-150-CYP74B	74clan	239	26648.7	8.98	plas
LUSG00034106-RA	7	-	21769034	21771084	LuP450-169-CYP707A	85clan	447	50875.6	9.64	chlo
LUSG00032665-RA	7	-	8686362	8688876	LuP450-143-CYP96	86clan	513	57945.1	8.04	chlo
LUSG00032666-RA	7	+	8705865	8708512	LuP450-144-CYP96	86clan	507	57722.7	6.84	chlo
LUSG00032667-RA	7	-	8734705	8736623	LuP450-145-CYP96	86clan	331	37889.7	6.18	chlo
LUSG00032668-RA	7	-	8749007	8750653	LuP450-146-CYP96	86clan	548	62364.7	8.17	chlo
LUSG00032669-RA	7	+	8772301	8772603	LuP450-147-CYP96	86clan	100	11739.7	10.11	cyto
LUSG00008105-RA	8	+	16811825	16813585	LuP450-174-CYP83F	71clan	493	55457	7.55	chlo
LUSG00008822-RA	8	-	23238870	23240576	LuP450-177-CYP93A	71clan	519	57961.1	5.64	chlo
LUSG00008925-RA	8	-	23910794	23912179	LuP450-178-CYP82C	71clan	362	40885.8	7.57	cyto
LUSG00009093-RA	8	+	25078638	25080613	LuP450-179-CYP71D	71clan	526	58496.7	7.01	plas
LUSG00009428-RA	8	-	27254731	27256544	LuP450-181-CYP93A	71clan	521	58370.6	5.94	chlo
LUSG00009429-RA	8	-	27258265	27258684	LuP450-182-CYP93	71clan	139	16174.6	8.97	cyto
LUSG00009599-RA	8	+	28367529	28371312	LuP450-183-CYP79	71clan	521	58482.4	8.83	plas
LUSG00009674-RA	8	-	28777669	28779855	LuP450-184-CYP71D	71clan	528	59735.5	7.76	chlo
LUSG00009761-RA	8	-	29253082	29255237	LuP450-188-CYP82J	71clan	528	59598.1	6.65	chlo
LUSG00009776-RA	8	+	29323819	29326177	LuP450-189-CYP82J	71clan	541	60160.7	6.88	chlo
LUSG00009778-RA	8	+	29331239	29332904	LuP450-190-CYP82J	71clan	519	58145.7	8.53	chlo
LUSG00009779-RA	8	-	29336322	29336951	LuP450-191-CYP82J	71clan	209	23493.6	4.92	chlo
LUSG00009780-RA	8	-	29338204	29338857	LuP450-192-CYP82J	71clan	217	24343.1	9.21	E.R.
LUSG00009876-RA	8	+	30063623	30068329	LuP450-195-CYP76F	71clan	953	108698	7.35	chlo
LUSG00009726-RA	8	+	29075092	29077518	LuP450-185-CYP72A	72clan	460	52513.6	8.21	cyto
LUSG00009727-RA	8	+	29078705	29079016	LuP450-186-CYP72A	72clan	103	12118.1	10.69	chlo
LUSG00009728-RA	8	+	29079806	29080969	LuP450-187-CYP72A	72clan	387	43950.9	7.26	cyto
LUSG00008219-RA	8	-	17580640	17583417	LuP450-175-CYP733A	85clan	484	55122.2	9.4	chlo
LUSG00008615-RA	8	-	21665555	21666058	LuP450-176-CYP716A	85clan	167	19006.9	9.95	mito
LUSG00009208-RA	8	-	25950076	25953069	LuP450-180-CYP85A	85clan	469	53508.8	9.37	chlo
LUSG00007680-RA	8	-	13494510	13495412	LuP450-170-CYP96	86clan	300	34778.3	9.66	cyto
LUSG00007681-RA	8	-	13495814	13496344	LuP450-171-CYP96	86clan	176	19860	10.2	chlo
LUSG00007942-RA	8	-	15428493	15430022	LuP450-172-CYP94A	86clan	509	57556.7	8.68	chlo
LUSG00007943-RA	8	-	15435156	15436685	LuP450-173-CYP94A	86clan	509	57977.1	8.12	chlo
LUSG00009834-RA	8	-	29677043	29678017	LuP450-193-CYP94F	86clan	324	37677.1	7.53	nucl
LUSG00009835-RA	8	-	29678072	29678632	LuP450-194-CYP94F	86clan	186	20941.6	6.41	chlo
LUSG00020332-RA	9	-	9411218	9414426	LuP450-196-CYP83F	71clan	506	57204.1	8.25	vacu
LUSG00020333-RA	9	-	9492653	9494604	LuP450-197-CYP83F	71clan	504	57736.6	7.31	chlo
LUSG00020334-RA	9	+	9574381	9579109	LuP450-198-CYP83F	71clan	517	58169.9	7.88	chlo
LUSG00020488-RA	9	-	12358733	12360386	LuP450-199-CYP71D	71clan	514	58134.9	7.92	chlo
LUSG00020531-RA	9	+	12700470	12702770	LuP450-200-CYP71	71clan	524	58817.4	6.91	chlo
LUSG00020533-RA	9	-	12708836	12710500	LuP450-201-CYP71D	71clan	516	57354.7	8.77	chlo
LUSG00020636-RA	9	-	13462091	13462705	LuP450-202-CYP71	71clan	204	23534.2	7.67	cyto
LUSG00020637-RA	9	-	13462823	13463326	LuP450-203-CYP71	71clan	167	18940.6	6.79	mito
LUSG00020954-RA	9	+	15510851	15512649	LuP450-208-CYP82D	71clan	536	59282.2	8.03	chlo
LUSG00021078-RA	9	-	16386614	16388245	LuP450-209-CYP80E	71clan	501	56440.2	9.14	chlo
LUSG00021233-RA	9	+	17585547	17587202	LuP450-210-CYP71D	71clan	513	57943.5	6.8	chlo
LUSG00022284-RA	9	+	24900969	24902873	LuP450-214-CYP712A	71clan	535	60117.1	7.92	chlo
LUSG00022367-RA	9	+	25377251	25379769	LuP450-215-CYP76G	71clan	519	58854	7.85	chlo
LUSG00022368-RA	9	+	25381586	25383536	LuP450-216-CYP76A	71clan	273	30575.6	10.08	chlo
LUSG00022369-RA	9	+	25383814	25384341	LuP450-217-CYP76A	71clan	175	20021.1	8.48	cyto
LUSG00022370-RA	9	+	25389983	25390948	LuP450-218-CYP76A	71clan	321	36808.4	9.36	vacu
LUSG00022371-RA	9	+	25391844	25392329	LuP450-219-CYP76A	71clan	161	18444.3	6.4	cyto
LUSG00021934-RA	9	-	22791657	22792028	LuP450-211-CYP749	72clan	123	13933.5	5.2	cyto
LUSG00021935-RA	9	-	22797467	22803589	LuP450-212-CYP749	72clan	1375	153844	8.8	chlo
LUSG00020799-RA	9	-	14529943	14532970	LuP450-207-CYP724A	85clan	450	51252.8	9.46	chlo
LUSG00020783-RA	9	+	14447833	14449485	LuP450-204-CYP96	86clan	550	62692.1	8.96	chlo
LUSG00020784-RA	9	+	14452472	14459299	LuP450-205-CYP96	86clan	111	12659.4	4.68	nucl
LUSG00020785-RA	9	+	14460573	14461073	LuP450-206-CYP96	86clan	166	18853.2	8.96	cyto
LUSG00022234-RA	9	-	24564933	24568975	LuP450-213-CYP97C	97clan	724	80024.8	6.87	chlo
LUSG00016711-RA	10	+	16262324	16265659	LuP450-236-CYP711A	711clan	544	60771.4	8.63	vacu
LUSG00015731-RA	10	-	9950836	9952822	LuP450-220-CYP93B	71clan	520	58591.1	6.8	chlo
LUSG00015997-RA	10	+	11807632	11809455	LuP450-222-CYP75B	71clan	371	40469.7	10.07	chlo
LUSG00016727-RA	10	-	16337963	16340324	LuP450-237-CYP92A	71clan	496	56212.6	9.22	chlo
LUSG00017195-RA	10	-	19328243	19330398	LuP450-238-CYP71E	71clan	511	57495.2	8.27	chlo
LUSG00017196-RA	10	+	19338765	19348186	LuP450-239-CYP79D	71clan	546	61270	8.28	E.R.
LUSG00017273-RA	10	+	20031908	20034260	LuP450-240-CYP98A	71clan	508	57579.1	7.52	chlo
LUSG00017274-RA	10	-	20043597	20044451	LuP450-241-CYP98A	71clan	255	28829	6.51	cyto
LUSG00017275-RA	10	-	20045686	20046198	LuP450-242-CYP98A	71clan	170	19525.4	9.09	chlo
LUSG00017424-RA	10	-	21312049	21313732	LuP450-243-CYP81S	71clan	502	57376.9	7.72	chlo
LUSG00016160-RA	10	+	12798092	12800800	LuP450-224-CYP749	72clan	504	57406	7.26	cyto
LUSG00016161-RA	10	-	12801987	12809115	LuP450-225-CYP749	72clan	897	102107	8.05	chlo
LUSG00016162-RA	10	-	12811682	12812413	LuP450-226-CYP749	72clan	221	25618.9	6.26	cyto
LUSG00016165-RA	10	-	12829160	12830039	LuP450-227-CYP749A	72clan	180	20493.9	7.35	nucl
LUSG00016167-RA	10	+	12838134	12841295	LuP450-228-CYP749A	72clan	488	55528.8	9.75	chlo
LUSG00016168-RA	10	+	12842994	12844473	LuP450-229-CYP749A	72clan	272	30793.5	8.02	nucl
LUSG00016170-RA	10	-	12851313	12851811	LuP450-230-CYP749A	72clan	136	15283.5	4.39	cyto
LUSG00016171-RA	10	-	12852061	12852450	LuP450-231-CYP749A	72clan	129	14673.9	9.68	chlo
LUSG00016217-RA	10	+	13194100	13195997	LuP450-232-CYP749A	72clan	487	55390.8	9.76	chlo
LUSG00016218-RA	10	+	13199676	13200104	LuP450-233-CYP749	72clan	142	16146.9	9.54	cyto
LUSG00015807-RA	10	-	10450588	10453640	LuP450-221-CYP707A	85clan	412	46720.3	10.03	cyto
LUSG00016151-RA	10	+	12734938	12738140	LuP450-223-CYP85A	85clan	463	53133.5	8.48	chlo
LUSG00016391-RA	10	+	14335063	14336938	LuP450-235-CYP707A	85clan	462	52771	9.57	chlo
LUSG00016299-RA	10	+	13682730	13684626	LuP450-234-CYP704B	86clan	547	62598.8	7.6	chlo
LUSG00000111-RA	11	-	3098385	3101334	LuP450-244-CYP73A	71clan	505	58172	9.64	plas
LUSG00000162-RA	11	-	3375818	3376381	LuP450-245-CYP71D	71clan	187	21346.3	5.8	cyto
LUSG00000163-RA	11	-	3377544	3378317	LuP450-246-CYP71D	71clan	257	29348.7	9.24	mito
LUSG00000165-RA	11	-	3381603	3383601	LuP450-247-CYP71D	71clan	495	55491.9	8.27	chlo
LUSG00000174-RA	11	+	3440538	3442702	LuP450-248-CYP76G	71clan	518	59208.7	8.55	chlo
LUSG00000392-RA	11	-	5211189	5213000	LuP450-249-CYP71D	71clan	527	58949.3	6.89	plas
LUSG00000423-RA	11	-	5451012	5451965	LuP450-250-CYP89A	71clan	317	36236.5	4.9	cyto
LUSG00000424-RA	11	-	5452423	5452932	LuP450-251-CYP89A	71clan	169	18716.5	11.26	chlo
LUSG00000843-RA	11	+	7765489	7766941	LuP450-269-CYP78D	71clan	431	48954.8	8.61	cyto
LUSG00000928-RA	11	-	8238515	8241406	LuP450-270-CYP73A	71clan	505	58212.1	9.64	plas
LUSG00000966-RA	11	-	8524481	8526239	LuP450-271-CYP71	71clan	442	49673.5	5.86	cyto
LUSG00001172-RA	11	+	9949921	9951651	LuP450-273-CYP81	71clan	529	59600.7	5.7	chlo
LUSG00001190-RA	11	+	10056296	10058666	LuP450-274-CYP71	71clan	501	56904.7	9.2	chlo
LUSG00001228-RA	11	-	10295146	10297310	LuP450-275-CYP76G	71clan	518	59208.7	8.55	chlo
LUSG00001571-RA	11	-	12272319	12274497	LuP450-276-CYP84A	71clan	507	56907.4	5.87	chlo
LUSG00001951-RA	11	-	15422646	15424238	LuP450-282-CYP83F	71clan	530	59905.7	8.6	chlo
LUSG00001961-RA	11	+	15525756	15527782	LuP450-283-CYP71	71clan	520	59128.3	8.37	E.R.
LUSG00002967-RA	11	+	21968505	21970740	LuP450-290-CYP76A	71clan	510	58587.2	7.86	chlo
LUSG00003042-RA	11	-	23194311	23195449	LuP450-291-CYP71BG	71clan	234	26646.1	4.87	cyto
LUSG00003353-RA	11	-	25174718	25176519	LuP450-294-CYP71	71clan	518	59217.3	7.27	chlo
LUSG00003354-RA	11	-	25179583	25181937	LuP450-295-CYP71	71clan	515	58888.4	7.02	chlo
LUSG00003597-RA	11	-	26641989	26642606	LuP450-298-CYP71	71clan	205	23246	4.81	cyto
LUSG00003598-RA	11	-	26643626	26644339	LuP450-299-CYP71	71clan	237	26766.8	9.83	chlo
LUSG00003599-RA	11	-	26645859	26648322	LuP450-300-CYP71AN	71clan	507	57019.2	6.86	chlo
LUSG00003600-RA	11	-	26649823	26652226	LuP450-301-CYP71AN	71clan	513	57922.1	7.78	nucl
LUSG00003602-RA	11	+	26656706	26659369	LuP450-302-CYP71AQ	71clan	486	55097.2	7.7	plas
LUSG00004046-RA	11	+	29614433	29618062	LuP450-305-CYP92A	71clan	526	59797.5	7.15	chlo
LUSG00000662-RA	11	-	6884794	6886995	LuP450-253-CYP749	72clan	520	59477.9	8.5	chlo
LUSG00000663-RA	11	-	6898052	6898489	LuP450-254-CYP749	72clan	145	16190.8	7.07	cyto
LUSG00000664-RA	11	-	6898505	6898879	LuP450-255-CYP749	72clan	124	14122	5.67	cyto
LUSG00000665-RA	11	-	6899056	6899277	LuP450-256-CYP749	72clan	73	8512	5.85	cyto
LUSG00000666-RA	11	-	6899411	6899638	LuP450-257-CYP749	72clan	75	8382.8	10.05	cyto
LUSG00000667-RA	11	-	6899989	6900291	LuP450-258-CYP749	72clan	100	11726.9	10.78	extr
LUSG00000668-RA	11	-	6900742	6901554	LuP450-259-CYP749	72clan	270	30628.1	6.67	cyto
LUSG00000669-RA	11	-	6902826	6903290	LuP450-260-CYP749	72clan	154	18051.9	9.77	chlo
LUSG00000670-RA	11	-	6911673	6912098	LuP450-261-CYP749A	72clan	141	15526.9	7.77	chlo
LUSG00000671-RA	11	-	6912186	6912554	LuP450-262-CYP749A	72clan	122	14110.8	4.83	cyto
LUSG00000672-RA	11	-	6912685	6912906	LuP450-263-CYP749A	72clan	73	8465.8	4.79	cyto
LUSG00000673-RA	11	-	6912952	6913176	LuP450-264-CYP749A	72clan	74	8251.5	8.53	cyto
LUSG00000676-RA	11	+	6920472	6922365	LuP450-265-CYP749A	72clan	519	59229.2	8.62	chlo
LUSG00000678-RA	11	-	6924926	6926589	LuP450-266-CYP749A	72clan	469	52833.9	8.28	cyto
LUSG00000679-RA	11	+	6929633	6930457	LuP450-267-CYP749A	72clan	246	27561.4	6.72	chlo
LUSG00000783-RA	11	-	7435194	7442579	LuP450-268-CYP749A	72clan	1118	128487	9.29	cyto
LUSG00002698-RA	11	+	20224961	20231853	LuP450-288-CYP749	72clan	1378	154455	9.12	chlo
LUSG00003410-RA	11	-	25524978	25529149	LuP450-296-CYP735A	72clan	522	59218	9.52	vacu
LUSG00004057-RA	11	+	30096423	30096791	LuP450-306-CYP734A	72clan	122	14637.6	10.81	plas
LUSG00004058-RA	11	+	30098217	30098459	LuP450-307-CYP734A	72clan	80	9112.2	4.14	nucl
LUSG00004059-RA	11	+	30098555	30098947	LuP450-308-CYP734A	72clan	130	14366.4	9.33	cyto
LUSG00004060-RA	11	+	30099039	30099509	LuP450-309-CYP734A	72clan	156	17330	9.95	mito
LUSG00004063-RA	11	+	30138220	30141300	LuP450-310-CYP749A	72clan	524	58882	9.61	chlo
LUSG00004068-RA	11	+	30168610	30171690	LuP450-311-CYP749A	72clan	524	58882	9.61	chlo
LUSG00001675-RA	11	+	12908186	12910939	LuP450-279-CYP74B	74clan	500	56042.2	8.97	chlo
LUSG00001677-RA	11	+	12921641	12922771	LuP450-280-CYP74B	74clan	343	38673.2	9.3	chlo
LUSG00002297-RA	11	-	17629395	17631307	LuP450-284-CYP74A	74clan	494	55760.8	7.22	cyto
LUSG00002300-RA	11	+	17639897	17642695	LuP450-285-CYP74C	74clan	412	46003.5	5.9	cyto
LUSG00003220-RA	11	+	24395257	24397891	LuP450-293-CYP74B	74clan	495	55285	5.96	chlo
LUSG00000982-RA	11	+	8641763	8644796	LuP450-272-CYP85A	85clan	469	53544.8	9.25	chlo
LUSG00001584-RA	11	-	12368313	12372793	LuP450-277-CYP90C	85clan	494	56090.7	9.13	chlo
LUSG00001627-RA	11	-	12657904	12660844	LuP450-278-CYP90B	85clan	442	50434.8	9.77	nucl
LUSG00001916-RA	11	+	15148330	15150656	LuP450-281-CYP722A	85clan	397	45092.7	8.64	chlo
LUSG00002528-RA	11	+	19150432	19153632	LuP450-287-CYP707A	85clan	496	56703.3	9.82	chlo
LUSG00002778-RA	11	+	20703627	20706031	LuP450-289-CYP724B	85clan	510	57973.6	8.84	chlo
LUSG00003100-RA	11	+	23747034	23748659	LuP450-292-CYP718A	85clan	480	54415.2	9.5	pero
LUSG00003559-RA	11	+	26398008	26401387	LuP450-297-CYP88A	85clan	517	59866.5	8.85	extr
LUSG00004022-RA	11	+	29350410	29353135	LuP450-303-CYP729A	85clan	476	54113	9.43	chlo
LUSG00004023-RA	11	+	29364892	29366756	LuP450-304-CYP729A	85clan	411	46685.4	8.78	cyto
LUSG00000626-RA	11	-	6688056	6690220	LuP450-252-CYP704B	86clan	527	60291.1	8.39	chlo
LUSG00002349-RA	11	+	17975175	17978191	LuP450-286-CYP97C	97clan	574	64283.2	6.99	chlo
LUSG00023671-RA	12	-	10760845	10762599	LuP450-327-CYP51G	51clan	517	58498.3	8.34	plas
LUSG00022517-RA	12	+	573630	576073	LuP450-312-CYP75B	71clan	515	56128.3	8.13	E.R.
LUSG00022524-RA	12	-	2728941	2730757	LuP450-313-CYP81	71clan	448	50735.1	6.79	chlo
LUSG00022534-RA	12	+	3230349	3231743	LuP450-314-CYP89A	71clan	464	53432.1	7.66	chlo
LUSG00022670-RA	12	+	4990809	4992317	LuP450-315-CYP71D	71clan	418	47254.9	6.68	cyto
LUSG00022881-RA	12	+	6222789	6225645	LuP450-317-CYP80	71clan	505	56841.4	7.52	chlo
LUSG00023325-RA	12	+	8775455	8777981	LuP450-318-CYP76F	71clan	499	55856.7	6.76	chlo
LUSG00023327-RA	12	+	8786544	8788297	LuP450-319-CYP76F	71clan	503	56067.6	7.39	chlo
LUSG00023328-RA	12	+	8789985	8791577	LuP450-320-CYP76F	71clan	499	56127.6	6.88	chlo
LUSG00023342-RA	12	-	8850291	8852462	LuP450-321-CYP76F	71clan	509	57355.9	8.74	chlo
LUSG00023343-RA	12	-	8855928	8858262	LuP450-322-CYP76F	71clan	501	55580.3	8.49	chlo
LUSG00023365-RA	12	+	8981363	8982961	LuP450-323-CYP706B	71clan	532	59312.5	6.65	chlo
LUSG00023377-RA	12	-	9042688	9043257	LuP450-324-CYP71D	71clan	189	21613.9	6.79	cyto
LUSG00023544-RA	12	+	9915204	9916955	LuP450-326-CYP78A	71clan	538	60756.7	9.45	chlo
LUSG00023793-RA	12	+	11531269	11531532	LuP450-328-CYP89	71clan	87	9489.9	10.02	chlo
LUSG00023794-RA	12	+	11534917	11538397	LuP450-329-CYP89	71clan	506	57298.1	5.32	mito
LUSG00023869-RA	12	+	11941986	11943990	LuP450-331-CYP82	71clan	530	60452.2	8.27	chlo
LUSG00023870-RA	12	+	11947072	11947458	LuP450-332-CYP82J	71clan	128	14056.3	9.85	chlo
LUSG00023871-RA	12	+	11947516	11948730	LuP450-333-CYP82J	71clan	377	42693.6	5.19	cyto
LUSG00024068-RA	12	+	13319882	13322503	LuP450-334-CYP81T	71clan	520	58319.3	6.62	chlo
LUSG00024069-RA	12	+	13330602	13332245	LuP450-335-CYP81T	71clan	517	58032.4	8.56	chlo
LUSG00024070-RA	12	+	13338066	13339361	LuP450-336-CYP81T	71clan	401	45018.4	5.61	cyto
LUSG00024071-RA	12	+	13341130	13341387	LuP450-337-CYP81	71clan	85	9770.2	4.35	chlo
LUSG00024072-RA	12	+	13342169	13342780	LuP450-338-CYP81S	71clan	203	22955	4.69	cyto
LUSG00024073-RA	12	+	13347062	13347685	LuP450-339-CYP81S	71clan	207	22811.1	4.72	cyto
LUSG00024163-RA	12	+	14093040	14094155	LuP450-340-CYP82	71clan	335	37747.8	7.24	cyto
LUSG00024243-RA	12	+	14697431	14698412	LuP450-342-CYP71	71clan	244	27850.8	8.63	chlo
LUSG00024244-RA	12	+	14698507	14698779	LuP450-343-CYP71	71clan	90	10395.9	7.52	cyto
LUSG00024469-RA	12	-	17147131	17149623	LuP450-344-CYP701A	71clan	506	57579.9	8.34	chlo
LUSG00024470-RA	12	-	17163434	17165934	LuP450-345-CYP701A	71clan	513	58552.4	7.28	chlo
LUSG00024513-RA	12	-	18621198	18623611	LuP450-347-CYP701A	71clan	522	59164	8.33	chlo
LUSG00024517-RA	12	+	18783294	18784736	LuP450-348-CYP82D	71clan	452	50816	6.8	chlo
LUSG00024518-RA	12	+	18892774	18893598	LuP450-349-CYP82C	71clan	274	30734.3	6.72	cyto
LUSG00024573-RA	12	-	19890581	19892227	LuP450-350-CYP71	71clan	521	58620	7.82	chlo
LUSG00024238-RA	12	-	14659563	14663748	LuP450-341-CYP749A	72clan	620	70995.9	9.44	chlo
LUSG00022731-RA	12	+	5398468	5403425	LuP450-316-CYP90A	85clan	486	55514.6	7.94	chlo
LUSG00024477-RA	12	+	17604174	17606493	LuP450-346-CYP707A	85clan	473	53808.4	9.56	chlo
LUSG00024583-RA	12	-	20182073	20184096	LuP450-351-CYP87A	85clan	407	47220.2	8.8	chlo
LUSG00024737-RA	12	+	27048567	27054508	LuP450-352-CYP90D	85clan	547	62004.9	9.75	chlo
LUSG00023482-RA	12	-	9629894	9632554	LuP450-325-CYP86B	86clan	547	62101.3	8.06	chlo
LUSG00023810-RA	12	+	11620110	11623317	LuP450-330-CYP97A	97clan	614	68064.5	7.36	chlo
LUSG00004406-RA	13	+	14417092	14418738	LuP450-355-CYP81Q	71clan	508	57742	8.26	chlo
LUSG00004608-RA	13	+	16075921	16077584	LuP450-356-CYP71D	71clan	453	50803	6.65	chlo
LUSG00004611-RA	13	+	16096409	16098666	LuP450-357-CYP81C	71clan	522	59630.2	7.99	chlo
LUSG00004816-RA	13	-	17529473	17531326	LuP450-360-CYP80C	71clan	502	56692.4	7.5	chlo
LUSG00004817-RA	13	-	17541056	17541964	LuP450-361-CYP80	71clan	302	34465.8	9.65	chlo
LUSG00004818-RA	13	+	17544828	17546402	LuP450-362-CYP80	71clan	474	53201.3	6.68	plas
LUSG00004888-RA	13	-	18114263	18116248	LuP450-363-CYP79D	71clan	501	56410.8	8.17	chlo
LUSG00005211-RA	13	-	20291336	20291647	LuP450-365-CYP81Q	71clan	103	11755.5	4.81	cyto
LUSG00005212-RA	13	-	20291897	20292214	LuP450-366-CYP81Q	71clan	105	11612.3	10.19	nucl
LUSG00005376-RA	13	-	21142945	21144799	LuP450-368-CYP71D	71clan	484	54348.6	5.11	cyto
LUSG00005548-RA	13	+	22078740	22080512	LuP450-369-CYP71AQ	71clan	457	51620.7	5.83	chlo
LUSG00005835-RA	13	-	23605349	23606571	LuP450-370-CYP79D	71clan	279	31284.4	5.06	chlo
LUSG00005836-RA	13	-	23606862	23607461	LuP450-371-CYP79D	71clan	199	22558.5	10.35	chlo
LUSG00005906-RA	13	-	23973599	23977564	LuP450-372-CYP71	71clan	807	91226.3	6.94	chlo
LUSG00005978-RA	13	+	24387610	24390751	LuP450-375-CYP71	71clan	399	45028.6	8.09	cyto
LUSG00005990-RA	13	-	24455032	24456967	LuP450-376-CYP82	71clan	546	61548.6	6.92	nucl
LUSG00006009-RA	13	+	24529657	24531328	LuP450-377-CYP82J	71clan	524	58862.6	9.29	chlo
LUSG00006010-RA	13	-	24532947	24533213	LuP450-378-CYP82J	71clan	88	10039.4	4.78	cyto
LUSG00006011-RA	13	+	24535312	24536331	LuP450-379-CYP82L	71clan	339	38190.7	9.74	chlo
LUSG00006012-RA	13	+	24536756	24537151	LuP450-380-CYP82L	71clan	131	14569.8	7.35	cyto
LUSG00006126-RA	13	+	25153296	25155064	LuP450-381-CYP71AQ	71clan	521	58725.1	6.52	chlo
LUSG00006131-RA	13	-	25186434	25186700	LuP450-382-CYP82J	71clan	88	10039.4	4.78	cyto
LUSG00006132-RA	13	+	25188799	25190638	LuP450-383-CYP82L	71clan	536	60003.8	9.32	chlo
LUSG00006586-RA	13	+	28430205	28432132	LuP450-386-CYP78A	71clan	544	60875.5	6.56	chlo
LUSG00006744-RA	13	-	29350045	29350644	LuP450-387-CYP76A	71clan	199	22863.1	6.52	nucl
LUSG00006745-RA	13	-	29350908	29352921	LuP450-388-CYP76A	71clan	280	31573.7	10.07	chlo
LUSG00006856-RA	13	+	29930853	29932574	LuP450-390-CYP81	71clan	526	59214.7	7.31	chlo
LUSG00006972-RA	13	+	30654802	30657366	LuP450-393-CYP84A	71clan	528	59665.5	7.22	chlo
LUSG00007175-RA	13	-	31927609	31929756	LuP450-394-CYP71	71clan	500	56441.9	6.31	chlo
LUSG00004774-RA	13	-	17249038	17251764	LuP450-358-CYP715A	72clan	515	57999.1	9.73	chlo
LUSG00005960-RA	13	+	24290000	24292316	LuP450-373-CYP72A	72clan	526	60282.7	9.45	chlo
LUSG00005961-RA	13	+	24293283	24294068	LuP450-374-CYP72A	72clan	261	30172.8	6.04	cyto
LUSG00006257-RA	13	-	25761053	25763238	LuP450-384-CYP709F	72clan	535	60303.5	9.04	chlo
LUSG00006335-RA	13	-	26592554	26593351	LuP450-385-CYP72D	72clan	240	27476.3	6.3	pero
LUSG00006752-RA	13	+	29385931	29392271	LuP450-389-CYP709F	72clan	1067	120387	9.43	plas
LUSG00004231-RA	13	-	8895515	8898809	LuP450-353-CYP707A	85clan	346	40204.1	9.98	nucl
LUSG00004232-RA	13	-	8962903	8966197	LuP450-354-CYP707A	85clan	346	40204.1	9.98	nucl
LUSG00004814-RA	13	-	17514615	17517405	LuP450-359-CYP87	85clan	518	58929.4	9.41	chlo
LUSG00004998-RA	13	+	18949143	18952385	LuP450-364-CYP720A	85clan	489	55069.7	8.25	chlo
LUSG00006922-RA	13	+	30300589	30303929	LuP450-391-CYP90B	85clan	443	50559.8	9.68	chlo
LUSG00006958-RA	13	+	30556957	30561379	LuP450-392-CYP90C	85clan	501	56928.6	9.27	chlo
LUSG00005294-RA	13	+	20713490	20715672	LuP450-367-CYP704A	86clan	490	55787.2	9.12	plas
LUSG00034455-RA	14	+	13399750	13401563	LuP450-395-CYP71AS	71clan	508	58042.7	8.78	chlo
LUSG00034474-RA	14	+	13526728	13528453	LuP450-396-CYP78A	71clan	530	58854.9	8.57	chlo
LUSG00034613-RA	14	+	14474060	14477171	LuP450-397-CYP90A	85clan	491	55939.9	9.92	chlo
LUSG00027091-RA	15	-	1873511	1875284	LuP450-399-CYP76F	71clan	523	58864.7	8.01	nucl
LUSG00027097-RA	15	+	1892256	1893980	LuP450-400-CYP76F	71clan	501	55940.5	6.85	chlo
LUSG00027119-RA	15	+	1998345	2000737	LuP450-401-CYP76F	71clan	466	51870	7.21	chlo
LUSG00027121-RA	15	+	2013742	2014278	LuP450-402-CYP76F	71clan	178	20002.1	7.06	cyto
LUSG00027132-RA	15	-	2062660	2065764	LuP450-403-CYP76F	71clan	492	54796.6	6.63	chlo
LUSG00027133-RA	15	-	2067907	2070429	LuP450-404-CYP76F	71clan	499	56319.1	8.12	chlo
LUSG00027134-RA	15	-	2071582	2073246	LuP450-405-CYP76F	71clan	500	55815.6	8.3	chlo
LUSG00027155-RA	15	+	2153570	2155237	LuP450-406-CYP706B	71clan	529	59178.2	6	chlo
LUSG00027165-RA	15	-	2200571	2202922	LuP450-407-CYP71	71clan	515	57437	8.43	chlo
LUSG00027364-RA	15	+	3249345	3251081	LuP450-409-CYP78A	71clan	529	59437.1	9.06	chlo
LUSG00028031-RA	15	+	7349837	7350910	LuP450-411-CYP71BE	71clan	306	34576.7	7.27	chlo
LUSG00026892-RA	15	-	614368	616391	LuP450-398-CYP707A	85clan	386	43602.5	10.14	chlo
LUSG00027974-RA	15	-	6953208	6958113	LuP450-410-CYP90A	85clan	485	55578.7	7.68	chlo
LUSG00028199-RA	15	-	9479048	9481271	LuP450-412-CYP87A	85clan	439	50777.3	9.17	chlo
LUSG00027303-RA	15	-	2953598	2956359	LuP450-408-CYP86B	86clan	553	63357.8	8.43	chlo

## Sheet: Table S2
Table S2. Conserved motif analysis of the LuP450 genes
Gene ID	MEME1	MEME10	MEME2	MEME3	MEME4	MEME5	MEME6	MEME7	MEME8	MEME9	Total
LuP450-100-CYP51G	1	0	1	1	1	1	1	0	0	0	6
LuP450-101-CYP81Q	1	1	1	1	1	2	1	1	1	1	11
LuP450-102-CYP89A	1	1	1	1	1	3	1	0	1	1	11
LuP450-103-CYP71AS	0	1	0	0	2	0	0	0	0	0	3
LuP450-104-CYP71AS	1	0	0	1	0	0	0	1	1	0	4
LuP450-105-CYP78A	1	0	1	1	2	3	1	1	0	0	10
LuP450-106-CYP86B	1	1	1	1	0	2	1	0	0	0	7
LuP450-107-CYP86B	1	0	0	0	0	0	0	0	0	0	1
LuP450-108-CYP75B	1	1	1	1	1	3	0	1	0	1	10
LuP450-109-CYP704A	1	1	1	1	0	5	1	0	0	0	10
LuP450-10-CYP721A	1	0	1	1	0	3	1	0	0	0	7
LuP450-110-CYP90A	1	0	0	1	0	2	1	0	0	1	6
LuP450-111-CYP71E	1	1	1	1	2	1	1	1	1	1	11
LuP450-112-CYP98A	1	1	1	1	1	1	1	1	1	1	10
LuP450-113-CYP98A	0	0	1	0	0	1	1	0	0	0	3
LuP450-114-CYP94A	1	0	1	1	2	2	1	0	0	0	8
LuP450-115-CYP94A	1	0	1	1	1	2	1	0	0	0	7
LuP450-116-CYP83F	1	1	1	1	1	2	1	1	1	0	10
LuP450-117-CYP81	0	1	1	1	1	1	1	1	0	0	7
LuP450-118-CYP703A	1	1	1	1	1	2	1	0	1	0	9
LuP450-119-CYP704A	1	1	1	1	0	4	1	0	0	0	9
LuP450-11-CYP82	0	0	0	1	0	0	0	1	0	0	2
LuP450-120-CYP704A	1	1	1	1	0	3	1	0	1	0	9
LuP450-121-CYP84A	1	0	1	1	1	1	1	1	1	0	8
LuP450-122-CYP722C	1	0	0	0	0	2	1	0	0	0	4
LuP450-123-CYP749	1	1	1	1	0	2	1	0	0	0	7
LuP450-124-CYP749	1	1	1	1	0	4	1	0	1	0	10
LuP450-125-CYP78A	1	0	1	1	1	1	1	1	0	1	8
LuP450-126-CYP749	1	1	1	1	0	6	1	0	1	0	12
LuP450-127-CYP71BG	1	1	1	1	1	1	1	1	1	1	10
LuP450-128-CYP749A	1	1	1	1	0	3	1	0	1	0	9
LuP450-129-CYP71D	1	1	1	1	1	2	1	1	1	1	11
LuP450-12-CYP81B	1	1	1	1	1	1	1	1	1	1	10
LuP450-130-CYP93A	1	1	0	1	1	5	0	0	0	1	10
LuP450-131-CYP96	1	0	1	1	2	3	0	0	0	0	8
LuP450-132-CYP706B	1	1	1	1	1	2	0	1	1	1	10
LuP450-133-CYP75B	1	1	1	1	1	2	1	1	1	1	11
LuP450-134-CYP96	1	0	1	1	0	2	1	0	0	0	6
LuP450-135-CYP96	1	0	1	1	0	2	1	0	0	0	6
LuP450-136-CYP706B	0	1	0	0	1	2	0	0	0	0	4
LuP450-137-CYP706B	1	0	0	0	0	0	0	1	1	0	3
LuP450-138-CYP73A	1	1	1	1	2	3	1	1	1	1	13
LuP450-139-CYP83F	1	1	1	1	1	3	0	1	1	0	10
LuP450-13-CYP84A	1	0	1	1	1	1	1	1	1	1	9
LuP450-140-CYP83F	1	1	1	1	2	0	1	1	1	1	10
LuP450-141-CYP721	0	0	0	0	0	2	0	0	0	0	2
LuP450-142-CYP721A	1	0	1	1	0	4	1	0	0	0	8
LuP450-143-CYP96	1	0	1	1	0	2	1	0	0	0	6
LuP450-144-CYP96	1	0	1	1	0	2	1	0	0	0	6
LuP450-145-CYP96	0	0	0	0	0	2	1	0	0	0	3
LuP450-146-CYP96	1	0	1	1	1	4	1	0	1	0	10
LuP450-147-CYP96	1	0	0	1	0	0	0	0	0	0	2
LuP450-148-CYP74B	0	0	1	1	0	3	0	0	0	0	5
LuP450-149-CYP74B	0	0	0	0	0	0	0	0	1	0	1
LuP450-14-CYP722C	1	0	1	1	1	2	1	0	0	1	8
LuP450-150-CYP74B	0	0	1	0	0	1	0	0	0	0	2
LuP450-151-CYP706C	1	1	1	1	1	2	1	1	1	1	11
LuP450-152-CYP706	0	0	1	0	0	1	0	0	1	0	3
LuP450-153-CYP706B	0	1	0	0	1	1	0	0	0	0	3
LuP450-154-CYP706B	1	0	1	1	0	0	0	1	1	0	5
LuP450-155-CYP706B	0	1	0	0	1	1	0	0	0	0	3
LuP450-156-CYP706B	1	1	1	1	1	3	1	1	1	1	12
LuP450-157-CYP706	1	1	1	1	1	0	1	1	1	1	9
LuP450-158-CYP706D	1	0	1	1	1	1	1	1	0	1	8
LuP450-159-CYP80E	1	1	1	1	1	1	1	1	1	1	10
LuP450-15-CYP749A	1	1	1	1	0	5	1	0	0	0	10
LuP450-160-CYP706	1	0	0	0	1	0	0	0	1	1	4
LuP450-161-CYP706B	1	1	1	1	1	1	1	1	1	1	10
LuP450-162-CYP706	1	1	1	1	1	3	1	1	0	1	11
LuP450-163-CYP706B	1	1	1	1	1	2	1	1	1	1	11
LuP450-164-CYP706B	1	1	1	1	2	2	1	1	1	1	12
LuP450-165-CYP706	0	0	0	0	1	1	0	0	0	1	3
LuP450-166-CYP706C	1	0	1	1	0	1	0	1	1	0	6
LuP450-167-CYP706C	0	0	0	0	1	2	0	0	0	1	4
LuP450-168-CYP706C	1	1	1	1	1	1	1	1	1	1	10
LuP450-169-CYP707A	1	1	1	1	0	4	1	0	0	2	11
LuP450-16-CYP749A	1	1	1	1	0	3	0	0	0	0	7
LuP450-170-CYP96	1	0	1	1	0	2	1	0	0	0	6
LuP450-171-CYP96	0	0	0	0	0	2	0	0	0	0	2
LuP450-172-CYP94A	1	0	1	1	1	3	1	0	0	0	8
LuP450-173-CYP94A	1	0	1	1	1	1	1	0	0	0	6
LuP450-174-CYP83F	1	1	1	1	1	3	1	1	1	0	11
LuP450-175-CYP733A	1	0	1	1	0	2	1	0	0	0	6
LuP450-176-CYP716A	1	0	1	0	0	2	0	0	0	0	4
LuP450-177-CYP93A	1	1	1	1	1	4	1	1	0	1	12
LuP450-178-CYP82C	0	1	1	1	1	3	0	1	0	0	8
LuP450-179-CYP71D	1	1	1	1	2	2	1	1	1	1	12
LuP450-17-CYP749	1	1	0	1	0	3	1	0	1	0	8
LuP450-180-CYP85A	1	0	1	1	0	4	0	0	0	0	7
LuP450-181-CYP93A	1	1	1	1	1	3	1	1	0	1	11
LuP450-182-CYP93	1	0	1	1	0	0	0	1	0	0	4
LuP450-183-CYP79	0	0	1	0	0	5	0	0	0	0	6
LuP450-184-CYP71D	1	1	1	1	1	3	1	1	1	1	12
LuP450-185-CYP72A	1	0	1	1	0	2	1	0	1	0	7
LuP450-186-CYP72A	0	0	0	0	0	1	0	0	0	0	1
LuP450-187-CYP72A	1	0	1	1	0	2	1	0	0	0	6
LuP450-188-CYP82J	1	1	1	1	1	2	1	0	1	1	10
LuP450-189-CYP82J	1	1	1	1	1	2	1	1	1	1	11
LuP450-18-CYP78A	0	1	0	0	0	1	0	0	0	1	3
LuP450-190-CYP82J	1	1	1	1	1	3	1	1	1	1	12
LuP450-191-CYP82J	1	0	1	1	0	1	0	1	1	0	6
LuP450-192-CYP82J	0	1	0	0	1	1	0	0	0	1	4
LuP450-193-CYP94F	1	0	1	1	0	1	1	0	0	0	5
LuP450-194-CYP94F	0	0	0	0	0	0	0	0	0	1	1
LuP450-195-CYP76F	1	1	1	1	1	10	1	1	1	1	19
LuP450-196-CYP83F	1	1	1	1	1	2	1	1	1	1	11
LuP450-197-CYP83F	1	1	1	1	1	3	1	1	1	1	12
LuP450-198-CYP83F	1	1	1	1	1	2	1	1	1	1	11
LuP450-199-CYP71D	1	1	1	1	1	2	1	1	1	1	11
LuP450-19-CYP71	1	1	1	1	1	2	1	1	1	1	11
LuP450-1-CYP71BG	1	0	0	1	0	0	0	1	1	0	4
LuP450-200-CYP71	1	1	1	1	1	3	1	1	1	1	12
LuP450-201-CYP71D	1	1	1	1	1	2	1	1	1	1	11
LuP450-202-CYP71	1	0	1	2	0	0	1	1	0	0	6
LuP450-203-CYP71	0	0	0	0	0	2	0	0	0	0	2
LuP450-204-CYP96	1	0	1	1	1	4	1	0	1	0	10
LuP450-205-CYP96	0	0	0	0	1	0	0	0	0	0	1
LuP450-206-CYP96	1	0	1	1	0	0	0	0	0	0	3
LuP450-207-CYP724A	1	0	0	0	0	5	1	0	0	0	7
LuP450-208-CYP82D	1	1	1	1	1	2	1	1	1	1	11
LuP450-209-CYP80E	1	1	1	1	1	1	1	1	1	1	10
LuP450-20-CYP71D	1	1	1	1	1	1	1	1	1	1	10
LuP450-210-CYP71D	1	1	1	1	1	2	1	1	1	1	11
LuP450-211-CYP749	0	0	1	0	0	1	0	0	0	0	2
LuP450-212-CYP749	1	1	1	1	0	15	0	0	0	0	19
LuP450-213-CYP97C	1	0	1	1	0	7	1	0	0	1	12
LuP450-214-CYP712A	1	1	1	1	1	3	1	1	1	0	11
LuP450-215-CYP76G	1	1	1	1	1	3	1	0	1	0	10
LuP450-216-CYP76A	0	1	0	0	1	2	0	0	0	0	4
LuP450-217-CYP76A	1	0	1	1	0	0	0	1	1	0	5
LuP450-218-CYP76A	0	1	0	0	1	2	0	0	0	1	5
LuP450-219-CYP76A	1	0	1	1	0	0	0	1	1	0	5
LuP450-21-CYP71	1	1	1	0	1	11	0	1	1	1	18
LuP450-220-CYP93B	1	1	1	1	1	3	1	1	0	1	11
LuP450-221-CYP707A	1	0	1	0	0	4	1	0	0	1	8
LuP450-222-CYP75B	1	1	1	0	1	1	0	0	1	1	7
LuP450-223-CYP85A	1	0	1	1	0	2	0	0	0	1	6
LuP450-224-CYP749	1	0	1	1	0	8	1	0	1	0	13
LuP450-225-CYP749	2	0	2	2	0	8	1	0	2	0	17
LuP450-226-CYP749	0	0	1	1	0	2	1	0	0	0	5
LuP450-227-CYP749A	0	0	1	0	0	1	1	0	0	0	3
LuP450-228-CYP749A	1	0	1	1	0	5	1	0	0	0	9
LuP450-229-CYP749A	1	1	1	1	0	2	0	0	0	0	6
LuP450-22-CYP86A	1	0	1	1	1	0	1	0	0	0	5
LuP450-230-CYP749A	0	0	1	0	0	1	1	0	0	0	3
LuP450-231-CYP749A	0	1	0	0	0	2	0	0	0	0	3
LuP450-232-CYP749A	1	1	1	1	0	4	1	0	0	0	9
LuP450-233-CYP749	1	0	0	1	0	0	0	0	0	0	2
LuP450-234-CYP704B	1	1	1	1	0	2	1	0	0	0	7
LuP450-235-CYP707A	1	1	1	1	1	3	0	0	0	2	10
LuP450-236-CYP711A	1	0	1	1	1	2	1	0	0	1	8
LuP450-237-CYP92A	1	1	1	1	1	4	0	1	0	1	11
LuP450-238-CYP71E	1	1	1	1	2	2	1	1	1	1	12
LuP450-239-CYP79D	1	2	2	1	2	2	2	0	1	0	13
LuP450-23-CYP707A	1	0	0	0	1	1	0	0	0	0	3
LuP450-240-CYP98A	1	1	1	1	1	1	1	1	1	1	10
LuP450-241-CYP98A	1	0	1	1	0	1	1	1	1	0	7
LuP450-242-CYP98A	0	1	0	0	1	0	0	0	0	1	3
LuP450-243-CYP81S	1	1	1	1	1	5	1	1	0	0	12
LuP450-244-CYP73A	1	1	1	1	2	4	1	1	1	1	14
LuP450-245-CYP71D	1	0	1	1	0	1	0	1	1	0	6
LuP450-246-CYP71D	0	0	0	0	1	2	0	0	0	0	3
LuP450-247-CYP71D	1	0	1	1	1	4	1	1	1	1	12
LuP450-248-CYP76G	1	1	1	1	0	5	1	1	1	0	12
LuP450-249-CYP71D	1	1	1	1	2	1	1	1	1	1	11
LuP450-24-CYP93B	1	1	1	1	1	3	1	1	0	1	11
LuP450-250-CYP89A	1	0	1	1	0	2	1	0	1	0	7
LuP450-251-CYP89A	0	0	0	0	1	1	0	0	0	1	3
LuP450-252-CYP704B	1	1	1	1	0	1	1	0	0	0	6
LuP450-253-CYP749	1	0	1	1	0	7	1	0	1	0	12
LuP450-254-CYP749	1	0	0	1	0	0	0	0	1	0	3
LuP450-255-CYP749	0	0	0	0	0	2	1	0	0	0	3
LuP450-256-CYP749	0	0	0	0	0	1	0	0	0	0	1
LuP450-257-CYP749	0	1	0	0	0	0	0	0	0	0	1
LuP450-258-CYP749	0	0	0	0	0	1	0	0	0	0	1
LuP450-259-CYP749	1	0	1	1	0	2	1	0	1	0	7
LuP450-25-CYP96	1	0	1	1	1	3	1	0	0	0	8
LuP450-260-CYP749	0	0	0	0	0	2	0	0	0	0	2
LuP450-261-CYP749A	1	0	0	1	0	0	0	0	1	0	3
LuP450-262-CYP749A	0	0	0	0	0	3	1	0	0	0	4
LuP450-263-CYP749A	0	0	0	0	0	1	0	0	0	0	1
LuP450-264-CYP749A	0	0	0	0	0	1	0	0	0	0	1
LuP450-265-CYP749A	1	1	1	1	0	5	1	0	0	0	10
LuP450-266-CYP749A	1	1	1	1	1	4	1	0	0	0	10
LuP450-267-CYP749A	1	0	1	1	0	1	1	0	0	0	5
LuP450-268-CYP749A	2	1	2	3	0	13	3	0	0	0	24
LuP450-269-CYP78D	1	1	1	1	1	2	1	1	1	0	10
LuP450-26-CYP96	1	0	1	1	0	2	1	0	0	0	6
LuP450-270-CYP73A	1	1	1	1	2	4	1	1	1	1	14
LuP450-271-CYP71	1	0	1	1	1	2	1	1	1	0	9
LuP450-272-CYP85A	1	0	1	1	0	4	0	0	0	0	7
LuP450-273-CYP81	1	1	1	1	2	3	1	1	1	0	12
LuP450-274-CYP71	1	0	1	1	1	3	1	1	1	1	11
LuP450-275-CYP76G	1	1	1	1	0	5	1	1	1	0	12
LuP450-276-CYP84A	1	0	1	1	1	2	1	1	1	1	10
LuP450-277-CYP90C	1	0	1	1	0	4	0	0	0	0	7
LuP450-278-CYP90B	1	0	1	1	0	2	0	0	0	2	7
LuP450-279-CYP74B	0	0	1	1	0	1	0	0	1	1	5
LuP450-27-CYP74B	0	0	1	1	0	1	0	0	1	1	5
LuP450-280-CYP74B	0	0	1	1	0	1	0	0	0	0	3
LuP450-281-CYP722A	1	0	1	1	0	2	1	0	0	0	6
LuP450-282-CYP83F	1	1	1	1	1	3	1	1	1	1	12
LuP450-283-CYP71	1	1	1	1	1	4	1	1	1	1	13
LuP450-284-CYP74A	0	0	1	1	2	2	0	0	0	0	6
LuP450-285-CYP74C	0	0	1	0	1	2	0	0	0	0	4
LuP450-286-CYP97C	1	0	1	1	0	3	1	0	0	1	8
LuP450-287-CYP707A	1	0	1	1	0	3	1	0	0	1	8
LuP450-288-CYP749	0	2	1	1	1	17	0	0	0	0	22
LuP450-289-CYP724B	1	0	1	0	0	2	0	0	1	0	5
LuP450-28-CYP71	0	0	0	1	0	0	0	0	0	0	1
LuP450-290-CYP76A	1	1	1	1	1	2	1	1	1	1	11
LuP450-291-CYP71BG	1	0	1	1	0	0	1	1	1	0	6
LuP450-292-CYP718A	1	0	1	1	0	2	1	0	0	1	7
LuP450-293-CYP74B	0	0	1	1	0	3	0	0	1	1	7
LuP450-294-CYP71	1	1	1	1	1	2	1	1	1	1	11
LuP450-295-CYP71	1	1	1	1	1	4	1	1	1	1	13
LuP450-296-CYP735A	1	0	1	1	0	5	1	0	1	1	11
LuP450-297-CYP88A	1	0	1	1	0	3	0	0	0	1	7
LuP450-298-CYP71	1	0	1	1	0	0	1	1	1	0	6
LuP450-299-CYP71	0	1	0	0	1	2	0	0	0	1	5
LuP450-29-CYP71	1	1	1	1	1	2	1	1	1	1	11
LuP450-2-CYP749A	1	1	1	1	0	3	1	0	1	0	9
LuP450-300-CYP71AN	1	1	1	1	1	1	1	1	1	1	10
LuP450-301-CYP71AN	1	1	1	1	1	3	1	1	1	1	12
LuP450-302-CYP71AQ	1	1	1	1	1	2	0	1	1	1	10
LuP450-303-CYP729A	1	0	1	1	0	4	1	0	0	0	8
LuP450-304-CYP729A	1	0	1	1	0	2	1	0	0	0	6
LuP450-305-CYP92A	1	1	1	1	1	1	1	1	1	1	10
LuP450-308-CYP734A	0	0	0	0	0	1	1	0	0	0	2
LuP450-309-CYP734A	1	0	0	1	0	0	0	0	0	0	2
LuP450-30-CYP71	1	1	1	1	1	3	1	1	1	1	12
LuP450-310-CYP749A	1	1	1	1	0	4	1	0	0	0	9
LuP450-311-CYP749A	1	1	1	1	0	4	1	0	0	0	9
LuP450-312-CYP75B	1	1	1	1	1	3	0	1	0	1	10
LuP450-313-CYP81	1	1	1	1	3	2	1	1	0	0	11
LuP450-314-CYP89A	1	1	1	1	1	5	1	0	1	0	12
LuP450-315-CYP71D	1	1	1	1	1	2	1	1	0	0	9
LuP450-316-CYP90A	1	0	1	1	0	3	1	0	0	1	8
LuP450-317-CYP80	1	0	1	1	1	1	1	1	1	1	9
LuP450-318-CYP76F	1	1	1	1	1	2	1	1	1	1	11
LuP450-319-CYP76F	1	1	1	1	1	2	1	1	1	1	11
LuP450-31-CYP735A	1	0	1	1	0	4	1	0	1	1	10
LuP450-320-CYP76F	1	1	1	1	1	2	1	1	1	1	11
LuP450-321-CYP76F	1	1	1	1	0	3	1	1	1	1	11
LuP450-322-CYP76F	1	1	1	1	1	3	1	1	1	1	12
LuP450-323-CYP706B	1	1	1	1	1	1	1	1	1	1	10
LuP450-324-CYP71D	1	0	1	1	0	1	0	1	1	0	6
LuP450-325-CYP86B	1	1	1	1	0	3	1	0	0	0	8
LuP450-326-CYP78A	1	0	1	1	2	1	1	1	1	1	10
LuP450-327-CYP51G	1	0	1	1	0	1	1	0	0	0	5
LuP450-328-CYP89	0	0	0	0	1	1	0	0	0	0	2
LuP450-329-CYP89	0	0	1	1	0	4	1	0	0	0	7
LuP450-32-CYP71	1	0	1	1	1	2	0	1	1	1	9
LuP450-330-CYP97A	1	0	1	1	0	5	1	0	0	0	9
LuP450-331-CYP82	1	1	1	1	1	5	0	1	1	0	12
LuP450-332-CYP82J	0	0	0	0	1	1	0	0	0	0	2
LuP450-333-CYP82J	1	0	1	1	1	2	0	1	1	0	8
LuP450-334-CYP81T	1	1	2	1	1	1	1	1	1	1	11
LuP450-335-CYP81T	1	1	2	1	2	0	1	1	1	0	10
LuP450-336-CYP81T	1	1	1	1	1	2	1	1	0	0	9
LuP450-337-CYP81	0	0	0	0	0	1	0	0	0	0	1
LuP450-338-CYP81S	1	0	1	1	0	0	1	1	1	0	6
LuP450-339-CYP81S	1	0	1	1	0	0	1	1	1	0	6
LuP450-33-CYP88A	1	0	1	0	0	3	0	0	0	1	6
LuP450-340-CYP82	1	0	1	1	0	3	1	1	0	0	8
LuP450-341-CYP749A	0	0	0	0	0	2	0	0	0	0	2
LuP450-342-CYP71	0	1	0	0	0	2	1	0	0	0	4
LuP450-343-CYP71	0	0	0	1	0	0	0	1	0	0	2
LuP450-344-CYP701A	1	0	1	1	1	5	1	0	0	0	10
LuP450-345-CYP701A	1	0	1	1	0	5	1	0	0	1	10
LuP450-346-CYP707A	1	0	1	1	0	3	1	0	0	1	8
LuP450-347-CYP701A	1	0	1	1	0	5	1	0	0	1	10
LuP450-348-CYP82D	1	1	1	1	1	3	1	1	1	0	11
LuP450-349-CYP82C	0	1	0	0	1	3	0	0	0	0	5
LuP450-34-CYP71	1	1	1	1	1	3	1	1	1	1	12
LuP450-350-CYP71	1	0	1	1	1	4	1	1	1	0	11
LuP450-351-CYP87A	1	0	0	1	0	2	1	0	0	0	5
LuP450-352-CYP90D	1	0	1	0	2	2	0	0	0	0	6
LuP450-353-CYP707A	1	0	0	1	0	3	1	0	0	1	7
LuP450-354-CYP707A	1	0	0	1	0	3	1	0	0	1	7
LuP450-355-CYP81Q	1	1	1	1	1	3	1	1	1	1	12
LuP450-356-CYP71D	1	0	1	1	1	1	1	1	1	0	8
LuP450-357-CYP81C	1	1	1	1	1	3	1	1	1	1	12
LuP450-358-CYP715A	1	0	1	1	0	3	0	0	0	0	6
LuP450-359-CYP87	1	0	1	0	0	4	0	0	0	0	6
LuP450-35-CYP71	1	1	1	1	1	3	1	1	1	1	12
LuP450-360-CYP80C	1	0	1	1	1	1	1	1	1	1	9
LuP450-361-CYP80	0	0	0	0	0	2	0	0	0	1	3
LuP450-362-CYP80	1	0	1	0	1	1	1	0	1	1	7
LuP450-363-CYP79D	1	1	1	1	1	3	1	0	1	0	10
LuP450-364-CYP720A	1	0	0	0	0	5	1	0	0	1	8
LuP450-365-CYP81Q	0	0	1	0	0	0	0	1	0	0	2
LuP450-366-CYP81Q	0	0	0	0	1	0	0	0	0	0	1
LuP450-367-CYP704A	1	1	1	1	1	1	1	0	1	0	8
LuP450-368-CYP71D	1	0	1	1	1	3	1	1	1	1	11
LuP450-369-CYP71AQ	1	0	1	1	1	2	1	1	0	1	9
LuP450-36-CYP71	1	1	1	1	1	3	1	1	1	1	12
LuP450-370-CYP79D	1	0	1	1	0	0	1	0	1	0	5
LuP450-371-CYP79D	0	1	0	0	1	2	0	0	0	0	4
LuP450-372-CYP71	1	2	1	1	2	3	2	1	1	2	16
LuP450-373-CYP72A	1	0	1	1	0	3	1	0	0	0	7
LuP450-374-CYP72A	0	0	1	0	0	2	1	0	0	0	4
LuP450-375-CYP71	1	1	1	1	1	1	1	1	1	0	9
LuP450-376-CYP82	1	1	1	1	1	3	1	0	1	1	11
LuP450-377-CYP82J	1	1	1	1	1	4	1	1	1	0	12
LuP450-378-CYP82J	0	0	1	0	0	0	0	1	0	0	2
LuP450-379-CYP82L	0	1	0	0	1	3	0	0	0	0	5
LuP450-37-CYP71AN	1	1	1	1	1	1	1	1	1	1	10
LuP450-380-CYP82L	1	0	0	1	0	0	0	1	1	0	4
LuP450-381-CYP71AQ	1	1	1	1	1	2	1	1	0	1	10
LuP450-382-CYP82J	0	0	1	0	0	0	0	1	0	0	2
LuP450-383-CYP82L	1	1	1	1	1	4	1	1	1	0	12
LuP450-384-CYP709F	1	0	1	1	0	4	1	0	0	0	8
LuP450-385-CYP72D	1	0	1	1	0	1	1	0	1	0	6
LuP450-386-CYP78A	1	0	1	1	1	2	1	1	1	1	10
LuP450-387-CYP76A	1	0	1	1	0	0	0	1	1	0	5
LuP450-388-CYP76A	0	1	0	0	1	2	0	0	0	0	4
LuP450-389-CYP709F	2	0	2	2	0	10	2	0	0	0	18
LuP450-38-CYP71	1	1	1	1	1	2	0	1	1	1	10
LuP450-390-CYP81	1	1	1	1	1	5	1	1	1	0	13
LuP450-391-CYP90B	1	0	1	1	0	2	0	0	0	2	7
LuP450-392-CYP90C	1	0	1	1	0	5	0	0	0	0	8
LuP450-393-CYP84A	1	0	1	1	1	3	1	1	1	1	11
LuP450-394-CYP71	1	1	1	1	1	3	1	1	1	1	12
LuP450-395-CYP71AS	1	1	1	1	2	1	1	1	1	1	11
LuP450-396-CYP78A	1	0	1	1	1	3	1	1	1	0	10
LuP450-397-CYP90A	1	0	1	1	0	2	1	0	0	1	7
LuP450-398-CYP707A	1	1	0	0	0	4	1	0	0	1	8
LuP450-399-CYP76F	1	1	1	1	1	2	1	1	1	1	11
LuP450-39-CYP71AQ	1	1	1	1	1	3	0	1	1	1	11
LuP450-3-CYP71D	1	0	1	1	1	11	1	1	1	1	19
LuP450-400-CYP76F	1	1	1	1	1	2	1	1	1	1	11
LuP450-401-CYP76F	1	0	1	1	2	2	1	1	1	1	11
LuP450-402-CYP76F	1	0	1	1	0	0	0	0	1	0	4
LuP450-403-CYP76F	1	1	1	1	1	4	1	1	0	1	12
LuP450-404-CYP76F	1	1	1	1	1	2	1	1	1	1	11
LuP450-405-CYP76F	1	1	1	1	1	3	1	1	1	1	12
LuP450-406-CYP706B	1	1	1	1	1	3	0	1	1	1	11
LuP450-407-CYP71	1	0	1	1	1	4	1	1	1	1	12
LuP450-408-CYP86B	1	1	1	1	0	3	1	0	0	0	8
LuP450-409-CYP78A	1	0	1	1	2	1	1	1	1	1	10
LuP450-40-CYP729A	1	0	1	1	0	2	1	0	0	1	7
LuP450-410-CYP90A	1	0	1	1	0	3	1	0	1	1	9
LuP450-411-CYP71BE	0	1	0	0	1	1	0	0	0	1	4
LuP450-412-CYP87A	1	0	0	1	0	2	1	0	0	0	5
LuP450-41-CYP734A	1	0	1	1	0	1	1	0	0	0	5
LuP450-42-CYP89A	1	1	1	1	1	0	1	0	1	1	8
LuP450-43-CYP733A	0	0	0	0	0	0	1	0	0	0	1
LuP450-44-CYP96	1	0	1	1	1	2	1	0	0	0	7
LuP450-45-CYP96	1	0	1	1	0	2	1	0	0	0	6
LuP450-46-CYP96	0	0	0	0	0	2	0	0	0	0	2
LuP450-47-CYP714E	1	0	0	1	0	4	0	0	0	0	6
LuP450-48-CYP85A	1	0	1	1	0	3	0	0	0	1	7
LuP450-49-CYP712	1	0	1	1	0	0	1	1	0	0	5
LuP450-4-CYP71D	1	1	1	1	1	1	1	1	1	1	10
LuP450-50-CYP92A	1	1	1	1	1	5	0	1	0	1	12
LuP450-51-CYP711A	1	0	0	1	1	0	1	0	0	0	4
LuP450-52-CYP711A	0	0	0	0	0	0	0	0	0	1	1
LuP450-53-CYP80	0	0	1	0	0	1	0	0	0	0	2
LuP450-54-CYP704A	1	1	1	1	1	2	1	0	1	0	9
LuP450-55-CYP97B	1	0	1	1	0	4	1	0	1	0	9
LuP450-56-CYP71D	1	0	1	1	1	3	1	1	1	1	11
LuP450-57-CYP71AQ	1	0	1	1	3	8	0	1	0	0	15
LuP450-58-CYP82C	1	1	1	1	1	5	1	1	1	0	13
LuP450-59-CYP707A	1	1	1	1	1	3	0	0	0	2	10
LuP450-5-CYP73A	1	1	1	1	2	3	1	1	1	1	13
LuP450-60-CYP71BQ	1	1	1	1	1	7	1	1	0	0	14
LuP450-61-CYP78A	1	0	1	1	1	3	1	1	1	1	11
LuP450-62-CYP720A	1	0	0	0	0	5	1	0	0	1	8
LuP450-63-CYP79D	1	1	1	1	1	3	0	0	0	1	9
LuP450-64-CYP79D	0	1	1	1	1	2	1	0	1	0	8
LuP450-65-CYP71	0	0	0	0	0	1	1	0	0	0	2
LuP450-66-CYP71D	1	0	0	0	0	1	0	0	0	0	2
LuP450-67-CYP80C	1	0	1	1	0	1	1	1	1	1	8
LuP450-68-CYP80	0	0	0	0	0	2	0	0	0	1	3
LuP450-69-CYP80	1	0	0	1	0	0	0	1	1	0	4
LuP450-6-CYP83F	1	1	1	1	1	2	1	1	1	1	11
LuP450-70-CYP71	0	1	1	0	0	2	0	0	0	0	4
LuP450-71-CYP80C	1	0	1	1	0	1	1	1	1	1	8
LuP450-72-CYP80	1	0	1	1	1	1	1	1	1	1	9
LuP450-73-CYP80	0	0	1	1	0	2	1	0	0	1	6
LuP450-74-CYP80C	1	0	1	1	1	2	1	1	1	1	10
LuP450-75-CYP87	1	0	1	1	0	4	0	0	0	0	7
LuP450-76-CYP715A	1	0	1	1	1	3	0	0	0	0	7
LuP450-77-CYP81Q	1	1	1	1	1	1	1	1	1	0	9
LuP450-78-CYP81Q	1	1	1	1	1	1	1	1	1	0	9
LuP450-79-CYP728D	1	0	1	1	0	2	1	0	0	1	7
LuP450-7-CYP83F	1	1	1	1	1	3	0	1	1	0	10
LuP450-80-CYP82C	1	1	1	1	2	5	0	1	0	0	12
LuP450-81-CYP82D	1	1	1	1	1	1	1	1	1	0	9
LuP450-82-CYP701A	1	0	1	1	0	4	1	0	0	0	8
LuP450-83-CYP701A	1	0	1	1	0	5	1	0	0	1	10
LuP450-84-CYP707A	1	0	1	1	0	3	1	0	0	2	9
LuP450-85-CYP87B	1	0	1	1	0	4	0	0	0	1	8
LuP450-86-CYP71	1	1	1	1	1	4	1	1	1	0	12
LuP450-87-CYP82	0	0	0	0	1	1	0	0	0	0	2
LuP450-88-CYP81B	1	1	1	1	1	2	1	1	0	1	10
LuP450-89-CYP81B	1	1	1	1	1	2	1	1	1	1	11
LuP450-8-CYP721A	1	0	1	1	0	7	1	0	0	0	11
LuP450-90-CYP81S	1	1	1	1	1	3	1	1	1	0	11
LuP450-91-CYP81S	1	0	0	1	0	0	0	0	1	0	3
LuP450-92-CYP701A	1	0	1	1	0	7	1	0	0	0	11
LuP450-93-CYP82J	1	1	1	1	2	3	0	1	1	0	11
LuP450-94-CYP82	1	1	1	1	1	5	0	1	1	0	12
LuP450-95-CYP97A	1	0	1	1	0	5	1	0	0	0	9
LuP450-96-CYP89A	1	1	1	1	1	1	1	0	1	1	9
LuP450-97-CYP89A	1	1	1	1	1	4	1	0	1	1	12
LuP450-98-CYP89A	0	0	0	0	1	0	0	0	0	0	1
LuP450-99-CYP89	0	0	1	1	0	2	1	0	0	0	5
LuP450-9-CYP721A	0	0	0	0	0	1	0	0	0	0	1
Total	330	190	332	330	246	1000	276	181	195	184	3264

## Sheet: TableS3
Table S3. Structural analysis of 412 LuP450 genes
Gene ID	Family	Exon number	intron number	five_prime_UTR	three_prime_UTR	Total
LuP450-268-CYP749A	CYP749	15	14	0	1	16
LuP450-330-CYP97A	CYP97	15	14	0	1	16
LuP450-95-CYP97A	CYP97	15	14	0	1	16
LuP450-55-CYP97B	CYP97	14	13	0	1	15
LuP450-341-CYP749A	CYP749	12	11	0	2	14
LuP450-288-CYP749	CYP749	11	10	0	0	11
LuP450-389-CYP709F	CYP709	11	10	0	1	12
LuP450-213-CYP97C	CYP97	10	9	1	0	11
LuP450-225-CYP749	CYP749	10	9	0	0	10
LuP450-14-CYP722C	CYP722	9	8	0	0	9
LuP450-175-CYP733A	CYP733	9	8	0	0	9
LuP450-223-CYP85A	CYP85	9	8	0	0	9
LuP450-277-CYP90C	CYP90	9	8	1	1	11
LuP450-286-CYP97C	CYP97	9	8	1	1	11
LuP450-287-CYP707A	CYP707	9	8	1	0	10
LuP450-289-CYP724B	CYP724	9	8	0	0	9
LuP450-392-CYP90C	CYP90	9	8	1	1	11
LuP450-412-CYP87A	CYP87	9	8	0	0	9
LuP450-48-CYP85A	CYP85	9	8	1	1	11
LuP450-75-CYP87	CYP87	9	8	0	0	9
LuP450-180-CYP85A	CYP85	8	7	1	1	10
LuP450-212-CYP749	CYP749	8	7	0	0	8
LuP450-239-CYP79D	CYP79	8	7	0	1	9
LuP450-272-CYP85A	CYP85	8	7	1	1	10
LuP450-278-CYP90B	CYP90	8	7	0	1	9
LuP450-297-CYP88A	CYP88	8	7	1	2	11
LuP450-303-CYP729A	CYP729	8	7	0	0	8
LuP450-304-CYP729A	CYP729	8	7	1	0	9
LuP450-316-CYP90A	CYP90	8	7	0	1	9
LuP450-33-CYP88A	CYP88	8	7	1	1	10
LuP450-346-CYP707A	CYP707	8	7	0	0	8
LuP450-351-CYP87A	CYP87	8	7	0	0	8
LuP450-352-CYP90D	CYP90	8	7	0	0	8
LuP450-359-CYP87	CYP87	8	7	0	0	8
LuP450-391-CYP90B	CYP90	8	7	0	1	9
LuP450-40-CYP729A	CYP729	8	7	0	0	8
LuP450-410-CYP90A	CYP90	8	7	0	1	9
LuP450-84-CYP707A	CYP707	8	7	0	0	8
LuP450-85-CYP87B	CYP87	8	7	0	0	8
LuP450-21-CYP71	CYP71	7	6	0	0	7
LuP450-221-CYP707A	CYP707	7	6	0	0	7
LuP450-281-CYP722A	CYP722	7	6	1	0	8
LuP450-344-CYP701A	CYP701	7	6	0	0	7
LuP450-345-CYP701A	CYP701	7	6	0	0	7
LuP450-353-CYP707A	CYP707	7	6	0	0	7
LuP450-354-CYP707A	CYP707	7	6	0	0	7
LuP450-372-CYP71	CYP71	7	6	1	0	8
LuP450-82-CYP701A	CYP701	7	6	0	0	7
LuP450-83-CYP701A	CYP701	7	6	0	1	8
LuP450-92-CYP701A	CYP701	7	6	1	1	9
LuP450-110-CYP90A	CYP90	6	5	0	0	6
LuP450-122-CYP722C	CYP722	6	5	0	0	6
LuP450-169-CYP707A	CYP707	6	5	0	0	6
LuP450-195-CYP76F	CYP76	6	5	0	0	6
LuP450-235-CYP707A	CYP707	6	5	1	0	7
LuP450-329-CYP89	CYP89	6	5	0	1	7
LuP450-347-CYP701A	CYP701	6	5	0	1	7
LuP450-367-CYP704A	CYP704	6	5	0	0	6
LuP450-397-CYP90A	CYP90	6	5	0	0	6
LuP450-54-CYP704A	CYP704	6	5	0	0	6
LuP450-59-CYP707A	CYP707	6	5	1	1	8
LuP450-60-CYP71BQ	CYP71	6	5	0	0	6
LuP450-101-CYP81Q	CYP81	5	4	0	0	5
LuP450-109-CYP704A	CYP704	5	4	0	1	6
LuP450-117-CYP81	CYP81	5	4	0	0	5
LuP450-119-CYP704A	CYP704	5	4	0	1	6
LuP450-120-CYP704A	CYP704	5	4	0	1	6
LuP450-123-CYP749	CYP749	5	4	1	1	7
LuP450-124-CYP749	CYP749	5	4	0	0	5
LuP450-126-CYP749	CYP749	5	4	2	0	7
LuP450-15-CYP749A	CYP749	5	4	0	1	6
LuP450-16-CYP749A	CYP749	5	4	0	1	6
LuP450-17-CYP749	CYP749	5	4	0	0	5
LuP450-207-CYP724A	CYP724	5	4	0	0	5
LuP450-224-CYP749	CYP749	5	4	0	0	5
LuP450-228-CYP749A	CYP749	5	4	0	1	6
LuP450-229-CYP749A	CYP749	5	4	0	0	5
LuP450-232-CYP749A	CYP749	5	4	0	1	6
LuP450-236-CYP711A	CYP711	5	4	0	1	6
LuP450-253-CYP749	CYP749	5	4	0	0	5
LuP450-265-CYP749A	CYP749	5	4	0	0	5
LuP450-296-CYP735A	CYP735	5	4	0	0	5
LuP450-310-CYP749A	CYP749	5	4	0	1	6
LuP450-311-CYP749A	CYP749	5	4	0	1	6
LuP450-31-CYP735A	CYP735	5	4	0	0	5
LuP450-364-CYP720A	CYP720	5	4	0	0	5
LuP450-368-CYP71D	CYP71	5	4	0	0	5
LuP450-384-CYP709F	CYP709	5	4	0	0	5
LuP450-398-CYP707A	CYP707	5	4	0	0	5
LuP450-3-CYP71D	CYP71	5	4	0	0	5
LuP450-41-CYP734A	CYP734	5	4	0	0	5
LuP450-47-CYP714E	CYP714	5	4	0	0	5
LuP450-57-CYP71AQ	CYP71	5	4	0	0	5
LuP450-62-CYP720A	CYP720	5	4	0	0	5
LuP450-74-CYP80C	CYP80	5	4	0	0	5
LuP450-128-CYP749A	CYP749	4	3	1	0	5
LuP450-152-CYP706	CYP706	4	3	0	0	4
LuP450-185-CYP72A	CYP72	4	3	1	0	5
LuP450-222-CYP75B	CYP75	4	3	0	0	4
LuP450-234-CYP704B	CYP704	4	3	0	0	4
LuP450-23-CYP707A	CYP707	4	3	0	0	4
LuP450-252-CYP704B	CYP704	4	3	0	0	4
LuP450-266-CYP749A	CYP749	4	3	0	0	4
LuP450-2-CYP749A	CYP749	4	3	1	0	5
LuP450-358-CYP715A	CYP715	4	3	0	0	4
LuP450-49-CYP712	CYP712	4	3	0	0	4
LuP450-76-CYP715A	CYP715	4	3	0	0	4
LuP450-108-CYP75B	CYP75	3	2	0	0	3
LuP450-10-CYP721A	CYP721	3	2	0	0	3
LuP450-111-CYP71E	CYP71	3	2	1	0	4
LuP450-112-CYP98A	CYP98	3	2	1	1	5
LuP450-113-CYP98A	CYP98	3	2	0	1	4
LuP450-127-CYP71BG	CYP71	3	2	0	0	3
LuP450-133-CYP75B	CYP75	3	2	0	0	3
LuP450-135-CYP96	CYP96	3	2	1	1	5
LuP450-138-CYP73A	CYP73	3	2	0	1	4
LuP450-141-CYP721	CYP721	3	2	0	0	3
LuP450-142-CYP721A	CYP721	3	2	0	1	4
LuP450-143-CYP96	CYP96	3	2	0	0	3
LuP450-144-CYP96	CYP96	3	2	0	1	4
LuP450-148-CYP74B	CYP74	3	2	0	1	4
LuP450-151-CYP706C	CYP706	3	2	0	0	3
LuP450-160-CYP706	CYP706	3	2	0	0	3
LuP450-168-CYP706C	CYP706	3	2	0	0	3
LuP450-183-CYP79	CYP79	3	2	0	0	3
LuP450-184-CYP71D	CYP71	3	2	0	1	4
LuP450-208-CYP82D	CYP82	3	2	0	0	3
LuP450-214-CYP712A	CYP712	3	2	0	0	3
LuP450-216-CYP76A	CYP76	3	2	0	0	3
LuP450-227-CYP749A	CYP749	3	2	0	0	3
LuP450-238-CYP71E	CYP71	3	2	1	0	4
LuP450-240-CYP98A	CYP98	3	2	0	1	4
LuP450-244-CYP73A	CYP73	3	2	0	1	4
LuP450-270-CYP73A	CYP73	3	2	0	0	3
LuP450-271-CYP71	CYP71	3	2	0	0	3
LuP450-279-CYP74B	CYP74	3	2	0	0	3
LuP450-27-CYP74B	CYP74	3	2	0	0	3
LuP450-283-CYP71	CYP71	3	2	0	1	4
LuP450-285-CYP74C	CYP74	3	2	0	0	3
LuP450-292-CYP718A	CYP718	3	2	0	0	3
LuP450-293-CYP74B	CYP74	3	2	0	0	3
LuP450-294-CYP71	CYP71	3	2	0	0	3
LuP450-295-CYP71	CYP71	3	2	0	0	3
LuP450-29-CYP71	CYP71	3	2	0	0	3
LuP450-305-CYP92A	CYP92	3	2	0	0	3
LuP450-30-CYP71	CYP71	3	2	0	0	3
LuP450-312-CYP75B	CYP75	3	2	0	0	3
LuP450-313-CYP81	CYP81	3	2	0	0	3
LuP450-315-CYP71D	CYP71	3	2	0	0	3
LuP450-317-CYP80	CYP80	3	2	0	0	3
LuP450-321-CYP76F	CYP76	3	2	0	0	3
LuP450-325-CYP86B	CYP86	3	2	0	0	3
LuP450-327-CYP51G	CYP51	3	2	0	0	3
LuP450-331-CYP82	CYP82	3	2	0	0	3
LuP450-362-CYP80	CYP80	3	2	0	0	3
LuP450-369-CYP71AQ	CYP71	3	2	0	0	3
LuP450-375-CYP71	CYP71	3	2	0	1	4
LuP450-376-CYP82	CYP82	3	2	0	0	3
LuP450-388-CYP76A	CYP76	3	2	0	0	3
LuP450-393-CYP84A	CYP84	3	2	0	0	3
LuP450-395-CYP71AS	CYP71	3	2	1	1	5
LuP450-399-CYP76F	CYP76	3	2	0	0	3
LuP450-401-CYP76F	CYP76	3	2	0	0	3
LuP450-403-CYP76F	CYP76	3	2	0	0	3
LuP450-408-CYP86B	CYP86	3	2	0	0	3
LuP450-51-CYP711A	CYP711	3	2	0	0	3
LuP450-56-CYP71D	CYP71	3	2	0	1	4
LuP450-5-CYP73A	CYP73	3	2	0	1	4
LuP450-79-CYP728D	CYP728	3	2	0	0	3
LuP450-81-CYP82D	CYP82	3	2	0	0	3
LuP450-86-CYP71	CYP71	3	2	0	0	3
LuP450-8-CYP721A	CYP721	3	2	0	0	3
LuP450-94-CYP82	CYP82	3	2	0	0	3
LuP450-100-CYP51G	CYP51	2	1	0	0	2
LuP450-103-CYP71AS	CYP71	2	1	0	0	2
LuP450-105-CYP78A	CYP78	2	1	0	0	2
LuP450-106-CYP86B	CYP86	2	1	0	0	2
LuP450-116-CYP83F	CYP83	2	1	0	0	2
LuP450-118-CYP703A	CYP703	2	1	0	0	2
LuP450-121-CYP84A	CYP84	2	1	0	0	2
LuP450-125-CYP78A	CYP78	2	1	0	0	2
LuP450-129-CYP71D	CYP71	2	1	0	0	2
LuP450-12-CYP81B	CYP81	2	1	0	0	2
LuP450-130-CYP93A	CYP93	2	1	0	0	2
LuP450-131-CYP96	CYP96	2	1	0	0	2
LuP450-132-CYP706B	CYP706	2	1	0	0	2
LuP450-134-CYP96	CYP96	2	1	0	0	2
LuP450-136-CYP706B	CYP706	2	1	0	0	2
LuP450-137-CYP706B	CYP706	2	1	0	0	2
LuP450-139-CYP83F	CYP83	2	1	0	0	2
LuP450-13-CYP84A	CYP84	2	1	0	0	2
LuP450-140-CYP83F	CYP83	2	1	0	0	2
LuP450-145-CYP96	CYP96	2	1	0	0	2
LuP450-150-CYP74B	CYP74	2	1	0	0	2
LuP450-156-CYP706B	CYP706	2	1	0	0	2
LuP450-157-CYP706	CYP706	2	1	0	0	2
LuP450-158-CYP706D	CYP706	2	1	0	0	2
LuP450-159-CYP80E	CYP80	2	1	0	0	2
LuP450-162-CYP706	CYP706	2	1	0	0	2
LuP450-163-CYP706B	CYP706	2	1	0	0	2
LuP450-164-CYP706B	CYP706	2	1	0	0	2
LuP450-174-CYP83F	CYP83	2	1	0	0	2
LuP450-177-CYP93A	CYP93	2	1	0	0	2
LuP450-178-CYP82C	CYP82	2	1	0	0	2
LuP450-179-CYP71D	CYP71	2	1	0	0	2
LuP450-181-CYP93A	CYP93	2	1	0	0	2
LuP450-188-CYP82J	CYP82	2	1	0	0	2
LuP450-189-CYP82J	CYP82	2	1	0	1	3
LuP450-18-CYP78A	CYP78	2	1	0	0	2
LuP450-190-CYP82J	CYP82	2	1	0	0	2
LuP450-196-CYP83F	CYP83	2	1	1	0	3
LuP450-197-CYP83F	CYP83	2	1	0	0	2
LuP450-198-CYP83F	CYP83	2	1	0	0	2
LuP450-199-CYP71D	CYP71	2	1	0	0	2
LuP450-19-CYP71	CYP71	2	1	0	0	2
LuP450-200-CYP71	CYP71	2	1	0	1	3
LuP450-201-CYP71D	CYP71	2	1	0	0	2
LuP450-205-CYP96	CYP96	2	1	0	0	2
LuP450-209-CYP80E	CYP80	2	1	0	0	2
LuP450-20-CYP71D	CYP71	2	1	0	0	2
LuP450-210-CYP71D	CYP71	2	1	0	0	2
LuP450-215-CYP76G	CYP76	2	1	0	0	2
LuP450-220-CYP93B	CYP93	2	1	0	1	3
LuP450-226-CYP749	CYP749	2	1	0	0	2
LuP450-230-CYP749A	CYP749	2	1	0	0	2
LuP450-237-CYP92A	CYP92	2	1	0	0	2
LuP450-241-CYP98A	CYP98	2	1	1	1	4
LuP450-243-CYP81S	CYP81	2	1	0	1	3
LuP450-247-CYP71D	CYP71	2	1	0	0	2
LuP450-248-CYP76G	CYP76	2	1	0	0	2
LuP450-249-CYP71D	CYP71	2	1	0	0	2
LuP450-24-CYP93B	CYP93	2	1	0	1	3
LuP450-267-CYP749A	CYP749	2	1	0	0	2
LuP450-269-CYP78D	CYP78	2	1	0	0	2
LuP450-273-CYP81	CYP81	2	1	0	0	2
LuP450-274-CYP71	CYP71	2	1	0	0	2
LuP450-275-CYP76G	CYP76	2	1	0	0	2
LuP450-276-CYP84A	CYP84	2	1	0	1	3
LuP450-280-CYP74B	CYP74	2	1	0	0	2
LuP450-284-CYP74A	CYP74	2	1	0	0	2
LuP450-28-CYP71	CYP71	2	1	0	0	2
LuP450-290-CYP76A	CYP76	2	1	0	0	2
LuP450-291-CYP71BG	CYP71	2	1	0	0	2
LuP450-300-CYP71AN	CYP71	2	1	0	0	2
LuP450-301-CYP71AN	CYP71	2	1	0	0	2
LuP450-302-CYP71AQ	CYP71	2	1	0	0	2
LuP450-318-CYP76F	CYP76	2	1	0	0	2
LuP450-319-CYP76F	CYP76	2	1	0	0	2
LuP450-320-CYP76F	CYP76	2	1	0	0	2
LuP450-322-CYP76F	CYP76	2	1	0	0	2
LuP450-326-CYP78A	CYP78	2	1	0	0	2
LuP450-333-CYP82J	CYP82	2	1	0	0	2
LuP450-334-CYP81T	CYP81	2	1	0	0	2
LuP450-335-CYP81T	CYP81	2	1	0	0	2
LuP450-336-CYP81T	CYP81	2	1	0	0	2
LuP450-340-CYP82	CYP82	2	1	0	0	2
LuP450-342-CYP71	CYP71	2	1	0	0	2
LuP450-348-CYP82D	CYP82	2	1	0	0	2
LuP450-34-CYP71	CYP71	2	1	0	0	2
LuP450-350-CYP71	CYP71	2	1	0	0	2
LuP450-355-CYP81Q	CYP81	2	1	0	0	2
LuP450-356-CYP71D	CYP71	2	1	0	0	2
LuP450-357-CYP81C	CYP81	2	1	0	0	2
LuP450-35-CYP71	CYP71	2	1	0	0	2
LuP450-360-CYP80C	CYP80	2	1	0	0	2
LuP450-363-CYP79D	CYP79	2	1	0	0	2
LuP450-36-CYP71	CYP71	2	1	0	0	2
LuP450-370-CYP79D	CYP79	2	1	1	0	3
LuP450-373-CYP72A	CYP72	2	1	0	0	2
LuP450-377-CYP82J	CYP82	2	1	0	0	2
LuP450-37-CYP71AN	CYP71	2	1	0	0	2
LuP450-381-CYP71AQ	CYP71	2	1	0	0	2
LuP450-383-CYP82L	CYP82	2	1	0	0	2
LuP450-385-CYP72D	CYP72	2	1	0	0	2
LuP450-386-CYP78A	CYP78	2	1	0	0	2
LuP450-38-CYP71	CYP71	2	1	0	0	2
LuP450-390-CYP81	CYP81	2	1	0	0	2
LuP450-394-CYP71	CYP71	2	1	0	0	2
LuP450-396-CYP78A	CYP78	2	1	0	0	2
LuP450-39-CYP71AQ	CYP71	2	1	0	0	2
LuP450-400-CYP76F	CYP76	2	1	0	0	2
LuP450-404-CYP76F	CYP76	2	1	0	0	2
LuP450-405-CYP76F	CYP76	2	1	0	0	2
LuP450-406-CYP706B	CYP706	2	1	0	0	2
LuP450-407-CYP71	CYP71	2	1	0	0	2
LuP450-409-CYP78A	CYP78	2	1	0	0	2
LuP450-411-CYP71BE	CYP71	2	1	0	0	2
LuP450-4-CYP71D	CYP71	2	1	0	0	2
LuP450-50-CYP92A	CYP92	2	1	0	0	2
LuP450-58-CYP82C	CYP82	2	1	0	0	2
LuP450-61-CYP78A	CYP78	2	1	0	0	2
LuP450-64-CYP79D	CYP79	2	1	0	1	3
LuP450-67-CYP80C	CYP80	2	1	0	0	2
LuP450-68-CYP80	CYP80	2	1	0	0	2
LuP450-6-CYP83F	CYP83	2	1	0	0	2
LuP450-70-CYP71	CYP71	2	1	0	0	2
LuP450-71-CYP80C	CYP80	2	1	0	0	2
LuP450-72-CYP80	CYP80	2	1	0	0	2
LuP450-73-CYP80	CYP80	2	1	0	0	2
LuP450-77-CYP81Q	CYP81	2	1	0	0	2
LuP450-78-CYP81Q	CYP81	2	1	0	0	2
LuP450-7-CYP83F	CYP83	2	1	0	0	2
LuP450-80-CYP82C	CYP82	2	1	0	0	2
LuP450-88-CYP81B	CYP81	2	1	0	0	2
LuP450-89-CYP81B	CYP81	2	1	0	0	2
LuP450-90-CYP81S	CYP81	2	1	0	0	2
LuP450-93-CYP82J	CYP82	2	1	0	0	2
LuP450-98-CYP89A	CYP89	2	1	0	0	2
LuP450-102-CYP89A	CYP89	1	0	0	0	1
LuP450-104-CYP71AS	CYP71	1	0	0	0	1
LuP450-107-CYP86B	CYP86	1	0	0	0	1
LuP450-114-CYP94A	CYP94	1	0	0	0	1
LuP450-115-CYP94A	CYP94	1	0	0	0	1
LuP450-11-CYP82	CYP82	1	0	0	0	1
LuP450-146-CYP96	CYP96	1	0	0	0	1
LuP450-147-CYP96	CYP96	1	0	0	0	1
LuP450-149-CYP74B	CYP74	1	0	0	0	1
LuP450-153-CYP706B	CYP706	1	0	0	0	1
LuP450-154-CYP706B	CYP706	1	0	0	0	1
LuP450-155-CYP706B	CYP706	1	0	0	0	1
LuP450-161-CYP706B	CYP706	1	0	0	0	1
LuP450-165-CYP706	CYP706	1	0	0	0	1
LuP450-166-CYP706C	CYP706	1	0	0	0	1
LuP450-167-CYP706C	CYP706	1	0	0	0	1
LuP450-170-CYP96	CYP96	1	0	0	0	1
LuP450-171-CYP96	CYP96	1	0	0	0	1
LuP450-172-CYP94A	CYP94	1	0	0	0	1
LuP450-173-CYP94A	CYP94	1	0	0	0	1
LuP450-176-CYP716A	CYP716	1	0	0	0	1
LuP450-182-CYP93	CYP93	1	0	0	0	1
LuP450-186-CYP72A	CYP72	1	0	0	0	1
LuP450-187-CYP72A	CYP72	1	0	0	0	1
LuP450-191-CYP82J	CYP82	1	0	0	0	1
LuP450-192-CYP82J	CYP82	1	0	0	0	1
LuP450-193-CYP94F	CYP94	1	0	0	0	1
LuP450-194-CYP94F	CYP94	1	0	0	0	1
LuP450-1-CYP71BG	CYP71	1	0	0	0	1
LuP450-202-CYP71	CYP71	1	0	0	0	1
LuP450-203-CYP71	CYP71	1	0	0	0	1
LuP450-204-CYP96	CYP96	1	0	0	0	1
LuP450-206-CYP96	CYP96	1	0	0	0	1
LuP450-211-CYP749	CYP749	1	0	0	0	1
LuP450-217-CYP76A	CYP76	1	0	0	0	1
LuP450-218-CYP76A	CYP76	1	0	0	0	1
LuP450-219-CYP76A	CYP76	1	0	0	0	1
LuP450-22-CYP86A	CYP86	1	0	0	0	1
LuP450-231-CYP749A	CYP749	1	0	0	0	1
LuP450-233-CYP749	CYP749	1	0	2	1	4
LuP450-242-CYP98A	CYP98	1	0	0	0	1
LuP450-245-CYP71D	CYP71	1	0	0	0	1
LuP450-246-CYP71D	CYP71	1	0	0	0	1
LuP450-250-CYP89A	CYP89	1	0	0	0	1
LuP450-251-CYP89A	CYP89	1	0	0	0	1
LuP450-254-CYP749	CYP749	1	0	0	0	1
LuP450-255-CYP749	CYP749	1	0	0	0	1
LuP450-256-CYP749	CYP749	1	0	0	0	1
LuP450-257-CYP749	CYP749	1	0	0	0	1
LuP450-258-CYP749	CYP749	1	0	0	0	1
LuP450-259-CYP749	CYP749	1	0	0	0	1
LuP450-25-CYP96	CYP96	1	0	0	0	1
LuP450-260-CYP749	CYP749	1	0	0	0	1
LuP450-261-CYP749A	CYP749	1	0	0	0	1
LuP450-262-CYP749A	CYP749	1	0	0	0	1
LuP450-263-CYP749A	CYP749	1	0	0	0	1
LuP450-264-CYP749A	CYP749	1	0	0	0	1
LuP450-26-CYP96	CYP96	1	0	0	0	1
LuP450-282-CYP83F	CYP83	1	0	0	0	1
LuP450-298-CYP71	CYP71	1	0	0	0	1
LuP450-299-CYP71	CYP71	1	0	0	0	1
LuP450-306-CYP734A	CYP734	1	0	0	0	1
LuP450-307-CYP734A	CYP734	1	0	0	0	1
LuP450-308-CYP734A	CYP734	1	0	0	0	1
LuP450-309-CYP734A	CYP734	1	0	0	0	1
LuP450-314-CYP89A	CYP89	1	0	0	0	1
LuP450-323-CYP706B	CYP706	1	0	0	0	1
LuP450-324-CYP71D	CYP71	1	0	0	0	1
LuP450-328-CYP89	CYP89	1	0	0	0	1
LuP450-32-CYP71	CYP71	1	0	0	0	1
LuP450-332-CYP82J	CYP82	1	0	0	0	1
LuP450-337-CYP81	CYP81	1	0	0	0	1
LuP450-338-CYP81S	CYP81	1	0	0	0	1
LuP450-339-CYP81S	CYP81	1	0	0	0	1
LuP450-343-CYP71	CYP71	1	0	0	0	1
LuP450-349-CYP82C	CYP82	1	0	0	0	1
LuP450-361-CYP80	CYP80	1	0	0	0	1
LuP450-365-CYP81Q	CYP81	1	0	0	0	1
LuP450-366-CYP81Q	CYP81	1	0	0	0	1
LuP450-371-CYP79D	CYP79	1	0	0	0	1
LuP450-374-CYP72A	CYP72	1	0	0	0	1
LuP450-378-CYP82J	CYP82	1	0	0	0	1
LuP450-379-CYP82L	CYP82	1	0	0	0	1
LuP450-380-CYP82L	CYP82	1	0	0	0	1
LuP450-382-CYP82J	CYP82	1	0	0	0	1
LuP450-387-CYP76A	CYP76	1	0	0	0	1
LuP450-402-CYP76F	CYP76	1	0	0	0	1
LuP450-42-CYP89A	CYP89	1	0	0	0	1
LuP450-43-CYP733A	CYP733	1	0	0	0	1
LuP450-44-CYP96	CYP96	1	0	0	0	1
LuP450-45-CYP96	CYP96	1	0	0	0	1
LuP450-46-CYP96	CYP96	1	0	0	0	1
LuP450-52-CYP711A	CYP711	1	0	0	0	1
LuP450-53-CYP80	CYP80	1	0	0	0	1
LuP450-63-CYP79D	CYP79	1	0	0	0	1
LuP450-65-CYP71	CYP71	1	0	0	0	1
LuP450-66-CYP71D	CYP71	1	0	0	0	1
LuP450-69-CYP80	CYP80	1	0	0	0	1
LuP450-87-CYP82	CYP82	1	0	0	0	1
LuP450-91-CYP81S	CYP81	1	0	0	0	1
LuP450-96-CYP89A	CYP89	1	0	0	0	1
LuP450-97-CYP89A	CYP89	1	0	0	0	1
LuP450-99-CYP89	CYP89	1	0	0	0	1
LuP450-9-CYP721A	CYP721	1	0	0	0	1

## Sheet: Table S4
Table S4. Segmental duplication analysis of the LuP450 genes
Group1	start	end	gene		Group2	start2	end2	gene2
2	4555335	4556501	LuP450-23-CYP707A	---------------------------------	10	10450588	10453640	LuP450-221-CYP707A
2	4999578	5001658	LuP450-24-CYP93B	---------------------------------	10	9950732	9952822	LuP450-220-CYP93B
3	8946499	8946828	LuP450-53-CYP80	---------------------------------	4	5633976	5635559	LuP450-71-CYP80C
3	11816442	11818868	LuP450-59-CYP707A	---------------------------------	7	21769034	21771084	LuP450-169-CYP707A
3	6776117	6777801	LuP450-50-CYP92A	---------------------------------	10	16337963	16340324	LuP450-237-CYP92A
3	11816442	11818868	LuP450-59-CYP707A	---------------------------------	10	14334953	14336938	LuP450-235-CYP707A
3	6878100	6881004	LuP450-51-CYP711A	---------------------------------	10	16262324	16265872	LuP450-236-CYP711A
3	11816442	11818868	LuP450-59-CYP707A	---------------------------------	15	614368	616391	LuP450-398-CYP707A
4	5614233	5615817	LuP450-67-CYP80C	---------------------------------	7	19223855	19225486	LuP450-159-CYP80E
5	7590609	7593453	LuP450-106-CYP86B	---------------------------------	5	9875201	9875431	LuP450-107-CYP86B
5	10981714	10984177	LuP450-109-CYP704A	---------------------------------	6	14256616	14259077	LuP450-119-CYP704A
5	10303828	10306271	LuP450-108-CYP75B	---------------------------------	6	24847191	24849147	LuP450-133-CYP75B
5	9875201	9875431	LuP450-107-CYP86B	---------------------------------	12	9629894	9632554	LuP450-325-CYP86B
5	7590609	7593453	LuP450-106-CYP86B	---------------------------------	12	9629894	9632554	LuP450-325-CYP86B
5	11765887	11769320	LuP450-110-CYP90A	---------------------------------	12	5398468	5403640	LuP450-316-CYP90A
5	6240303	6242031	LuP450-105-CYP78A	---------------------------------	14	13526728	13528453	LuP450-396-CYP78A
5	11765887	11769320	LuP450-110-CYP90A	---------------------------------	14	14474060	14477171	LuP450-397-CYP90A
5	6043030	6044089	LuP450-103-CYP71AS	---------------------------------	14	13399737	13401726	LuP450-395-CYP71AS
5	9875201	9875431	LuP450-107-CYP86B	---------------------------------	15	2953598	2956359	LuP450-408-CYP86B
5	7590609	7593453	LuP450-106-CYP86B	---------------------------------	15	2953598	2956359	LuP450-408-CYP86B
5	11765887	11769320	LuP450-110-CYP90A	---------------------------------	15	6952984	6958113	LuP450-410-CYP90A
6	18910878	18914322	LuP450-124-CYP749	---------------------------------	1	21980650	21985010	LuP450-17-CYP749
6	29707527	29708625	LuP450-141-CYP721	---------------------------------	1	6802142	6805384	LuP450-8-CYP721A
6	17146110	17148130	LuP450-121-CYP84A	---------------------------------	1	19925157	19932120	LuP450-13-CYP84A
6	19745277	19747132	LuP450-125-CYP78A	---------------------------------	1	22963901	22965139	LuP450-18-CYP78A
6	20802691	20805358	LuP450-127-CYP71BG	---------------------------------	1	1161842	1162201	LuP450-1-CYP71BG
6	28883043	28884818	LuP450-139-CYP83F	---------------------------------	1	6193299	6194959	LuP450-6-CYP83F
6	17206326	17208012	LuP450-122-CYP722C	---------------------------------	1	19997169	19999841	LuP450-14-CYP722C
6	21075782	21079368	LuP450-128-CYP749A	---------------------------------	1	1512886	1516738	LuP450-2-CYP749A
6	30197168	30198931	LuP450-142-CYP721A	---------------------------------	1	6945100	6945675	LuP450-9-CYP721A
6	26438850	26442313	LuP450-138-CYP73A	---------------------------------	1	4397528	4400830	LuP450-5-CYP73A
6	22916593	22918303	LuP450-129-CYP71D	---------------------------------	1	3496344	3498162	LuP450-4-CYP71D
6	17603982	17605893	LuP450-123-CYP749	---------------------------------	1	20462329	20464444	LuP450-15-CYP749A
6	23867513	23869154	LuP450-132-CYP706B	---------------------------------	6	25629716	25630643	LuP450-136-CYP706B
6	23659518	23660833	LuP450-131-CYP96	---------------------------------	6	25471234	25473189	LuP450-134-CYP96
6	23659518	23660833	LuP450-131-CYP96	---------------------------------	7	8686362	8688876	LuP450-143-CYP96
7	18559645	18561218	LuP450-157-CYP706	---------------------------------	7	19809137	19810639	LuP450-160-CYP706
7	18556072	18557733	LuP450-156-CYP706B	---------------------------------	7	19814006	19815541	LuP450-161-CYP706B
7	18549351	18549824	LuP450-155-CYP706B	---------------------------------	7	19826178	19827847	LuP450-164-CYP706B
8	13494510	13495412	LuP450-170-CYP96	---------------------------------	3	1486785	1488278	LuP450-44-CYP96
8	23910794	23912179	LuP450-178-CYP82C	---------------------------------	3	11592937	11594756	LuP450-58-CYP82C
8	13495814	13496344	LuP450-171-CYP96	---------------------------------	3	1490527	1491018	LuP450-46-CYP96
8	29331239	29332904	LuP450-190-CYP82J	---------------------------------	4	27380912	27382571	LuP450-93-CYP82J
8	15428493	15430022	LuP450-172-CYP94A	---------------------------------	5	18531904	18533445	LuP450-114-CYP94A
8	16811825	16813585	LuP450-174-CYP83F	---------------------------------	5	19752106	19753599	LuP450-116-CYP83F
8	23238870	23240576	LuP450-177-CYP93A	---------------------------------	8	27254731	27256544	LuP450-181-CYP93A
8	27254731	27256544	LuP450-181-CYP93A	---------------------------------	9	24900969	24902873	LuP450-214-CYP712A
8	23238870	23240576	LuP450-177-CYP93A	---------------------------------	9	24900969	24902873	LuP450-214-CYP712A
8	29331239	29332904	LuP450-190-CYP82J	---------------------------------	12	11941986	11943990	LuP450-331-CYP82
9	14447833	14449485	LuP450-204-CYP96	---------------------------------	7	8686362	8688876	LuP450-143-CYP96
9	12358733	12360386	LuP450-199-CYP71D	---------------------------------	9	17585547	17587202	LuP450-210-CYP71D
10	12829160	12830039	LuP450-227-CYP749A	---------------------------------	1	1512886	1516738	LuP450-2-CYP749A
10	13194100	13196113	LuP450-232-CYP749A	---------------------------------	1	1512886	1516738	LuP450-2-CYP749A
10	11807632	11809455	LuP450-222-CYP75B	---------------------------------	5	10303828	10306271	LuP450-108-CYP75B
10	19328243	19330425	LuP450-238-CYP71E	---------------------------------	5	15904568	15906730	LuP450-111-CYP71E
10	20031908	20034462	LuP450-240-CYP98A	---------------------------------	5	16515738	16518300	LuP450-112-CYP98A
10	11807632	11809455	LuP450-222-CYP75B	---------------------------------	6	24847191	24849147	LuP450-133-CYP75B
10	12829160	12830039	LuP450-227-CYP749A	---------------------------------	6	21075782	21079368	LuP450-128-CYP749A
10	13194100	13196113	LuP450-232-CYP749A	---------------------------------	6	21075782	21079368	LuP450-128-CYP749A
10	14334953	14336938	LuP450-235-CYP707A	---------------------------------	7	21769034	21771084	LuP450-169-CYP707A
10	14334953	14336938	LuP450-235-CYP707A	---------------------------------	15	614368	616391	LuP450-398-CYP707A
11	12272107	12274497	LuP450-276-CYP84A	---------------------------------	1	19925157	19932120	LuP450-13-CYP84A
11	15422646	15424238	LuP450-282-CYP83F	---------------------------------	1	6193299	6194959	LuP450-6-CYP83F
11	6920472	6922365	LuP450-265-CYP749A	---------------------------------	1	1512886	1516738	LuP450-2-CYP749A
11	3098106	3101334	LuP450-244-CYP73A	---------------------------------	1	4397528	4400830	LuP450-5-CYP73A
11	8238515	8241406	LuP450-270-CYP73A	---------------------------------	1	4397528	4400830	LuP450-5-CYP73A
11	26397977	26401546	LuP450-297-CYP88A	---------------------------------	2	12096704	12100695	LuP450-33-CYP88A
11	29350410	29353135	LuP450-303-CYP729A	---------------------------------	2	14825742	14827887	LuP450-40-CYP729A
11	12908186	12910939	LuP450-279-CYP74B	---------------------------------	2	10186645	10188887	LuP450-27-CYP74B
11	25174718	25176519	LuP450-294-CYP71	---------------------------------	2	10945285	10946120	LuP450-28-CYP71
11	25524978	25529149	LuP450-296-CYP735A	---------------------------------	2	11277135	11280703	LuP450-31-CYP735A
11	24395257	24397891	LuP450-293-CYP74B	---------------------------------	2	10186645	10188887	LuP450-27-CYP74B
11	30096423	30096791	LuP450-306-CYP734A	---------------------------------	2	15775308	15778436	LuP450-41-CYP734A
11	26641989	26642606	LuP450-298-CYP71	---------------------------------	2	12266942	12269290	LuP450-34-CYP71
11	26656706	26659369	LuP450-302-CYP71AQ	---------------------------------	2	12304988	12307044	LuP450-39-CYP71AQ
11	6920472	6922365	LuP450-265-CYP749A	---------------------------------	6	21075782	21079368	LuP450-128-CYP749A
11	15422646	15424238	LuP450-282-CYP83F	---------------------------------	6	28883043	28884818	LuP450-139-CYP83F
11	12272107	12274497	LuP450-276-CYP84A	---------------------------------	6	17146110	17148130	LuP450-121-CYP84A
11	12908186	12910939	LuP450-279-CYP74B	---------------------------------	7	14178320	14180468	LuP450-148-CYP74B
11	5211189	5213000	LuP450-249-CYP71D	---------------------------------	8	25078638	25080613	LuP450-179-CYP71D
11	8641641	8644914	LuP450-272-CYP85A	---------------------------------	8	25949944	25953207	LuP450-180-CYP85A
11	21968505	21970740	LuP450-290-CYP76A	---------------------------------	9	25377251	25379769	LuP450-215-CYP76G
11	17975052	17978340	LuP450-286-CYP97C	---------------------------------	9	24564933	24569105	LuP450-213-CYP97C
11	15422646	15424238	LuP450-282-CYP83F	---------------------------------	9	9411218	9414484	LuP450-196-CYP83F
11	26656706	26659369	LuP450-302-CYP71AQ	---------------------------------	10	16337963	16340324	LuP450-237-CYP92A
11	7435062	7442579	LuP450-268-CYP749A	---------------------------------	10	13194100	13196113	LuP450-232-CYP749A
11	7435062	7442579	LuP450-268-CYP749A	---------------------------------	10	12842994	12844473	LuP450-229-CYP749A
11	6920472	6922365	LuP450-265-CYP749A	---------------------------------	10	12842994	12844473	LuP450-229-CYP749A
11	6884794	6886995	LuP450-253-CYP749	---------------------------------	10	12798092	12800800	LuP450-224-CYP749
11	6688056	6690220	LuP450-252-CYP704B	---------------------------------	10	13682730	13684626	LuP450-234-CYP704B
11	12908186	12910939	LuP450-279-CYP74B	---------------------------------	11	24395257	24397891	LuP450-293-CYP74B
11	3098106	3101334	LuP450-244-CYP73A	---------------------------------	11	8238515	8241406	LuP450-270-CYP73A
11	12657705	12660844	LuP450-278-CYP90B	---------------------------------	13	30300589	30304102	LuP450-391-CYP90B
11	12367920	12372834	LuP450-277-CYP90C	---------------------------------	13	30556896	30561764	LuP450-392-CYP90C
11	9949921	9951651	LuP450-273-CYP81	---------------------------------	13	29930853	29932574	LuP450-390-CYP81
11	12272107	12274497	LuP450-276-CYP84A	---------------------------------	13	30654802	30657366	LuP450-393-CYP84A
12	18783294	18784736	LuP450-348-CYP82D	---------------------------------	1	8023917	8024174	LuP450-11-CYP82
12	11534917	11538561	LuP450-329-CYP89	---------------------------------	4	27805041	27806579	LuP450-97-CYP89A
12	13319882	13322503	LuP450-334-CYP81T	---------------------------------	4	26060954	26065324	LuP450-90-CYP81S
12	13330602	13332245	LuP450-335-CYP81T	---------------------------------	4	26033064	26034764	LuP450-88-CYP81B
12	11941986	11943990	LuP450-331-CYP82	---------------------------------	4	27380912	27382571	LuP450-93-CYP82J
12	18621065	18623611	LuP450-347-CYP701A	---------------------------------	4	22441324	22443435	LuP450-82-CYP701A
12	11620110	11623562	LuP450-330-CYP97A	---------------------------------	4	27713330	27716793	LuP450-95-CYP97A
12	17604174	17606493	LuP450-346-CYP707A	---------------------------------	4	23965354	23967785	LuP450-84-CYP707A
12	18783294	18784736	LuP450-348-CYP82D	---------------------------------	4	22365485	22367816	LuP450-80-CYP82C
12	20182073	20184096	LuP450-351-CYP87A	---------------------------------	4	5654075	5657209	LuP450-75-CYP87
12	10760845	10762599	LuP450-327-CYP51G	---------------------------------	4	28591480	28593311	LuP450-100-CYP51G
12	14697431	14698412	LuP450-342-CYP71	---------------------------------	4	24870297	24872604	LuP450-86-CYP71
12	8981363	8982961	LuP450-323-CYP706B	---------------------------------	7	19809137	19810639	LuP450-160-CYP706
12	8981363	8982961	LuP450-323-CYP706B	---------------------------------	7	18556072	18557733	LuP450-156-CYP706B
12	5398468	5403640	LuP450-316-CYP90A	---------------------------------	14	14474060	14477171	LuP450-397-CYP90A
12	8775455	8777981	LuP450-318-CYP76F	---------------------------------	15	1998345	2000737	LuP450-401-CYP76F
12	4990809	4992317	LuP450-315-CYP71D	---------------------------------	15	7349837	7350910	LuP450-411-CYP71BE
12	8786544	8788297	LuP450-319-CYP76F	---------------------------------	15	2013742	2014278	LuP450-402-CYP76F
12	8981363	8982961	LuP450-323-CYP706B	---------------------------------	15	2153570	2155237	LuP450-406-CYP706B
12	9042688	9043257	LuP450-324-CYP71D	---------------------------------	15	2200571	2202922	LuP450-407-CYP71
12	9629894	9632554	LuP450-325-CYP86B	---------------------------------	15	2953598	2956359	LuP450-408-CYP86B
12	20182073	20184096	LuP450-351-CYP87A	---------------------------------	15	9479048	9481271	LuP450-412-CYP87A
12	8850291	8852462	LuP450-321-CYP76F	---------------------------------	15	2067907	2070429	LuP450-404-CYP76F
12	9915204	9916955	LuP450-326-CYP78A	---------------------------------	15	3249345	3251081	LuP450-409-CYP78A
12	5398468	5403640	LuP450-316-CYP90A	---------------------------------	15	6952984	6958113	LuP450-410-CYP90A
13	30654802	30657366	LuP450-393-CYP84A	---------------------------------	1	19925157	19932120	LuP450-13-CYP84A
13	20713490	20715672	LuP450-367-CYP704A	---------------------------------	3	9030702	9032835	LuP450-54-CYP704A
13	21142945	21144799	LuP450-368-CYP71D	---------------------------------	3	9790060	9791946	LuP450-56-CYP71D
13	28430205	28432132	LuP450-386-CYP78A	---------------------------------	3	12490046	12492204	LuP450-61-CYP78A
13	17249038	17251764	LuP450-358-CYP715A	---------------------------------	4	5892606	5895224	LuP450-76-CYP715A
13	17529473	17531326	LuP450-360-CYP80C	---------------------------------	4	5614233	5615817	LuP450-67-CYP80C
13	18949143	18952385	LuP450-364-CYP720A	---------------------------------	4	4476454	4479733	LuP450-62-CYP720A
13	24529657	24531328	LuP450-377-CYP82J	---------------------------------	4	27380912	27382571	LuP450-93-CYP82J
13	17514615	17517405	LuP450-359-CYP87	---------------------------------	4	5654075	5657209	LuP450-75-CYP87
13	14417092	14418738	LuP450-355-CYP81Q	---------------------------------	4	18461674	18463084	LuP450-77-CYP81Q
13	30654802	30657366	LuP450-393-CYP84A	---------------------------------	6	17146110	17148130	LuP450-121-CYP84A
13	17529473	17531326	LuP450-360-CYP80C	---------------------------------	7	19223855	19225486	LuP450-159-CYP80E
13	24455032	24456967	LuP450-376-CYP82	---------------------------------	8	29253082	29255237	LuP450-188-CYP82J
13	23973599	23977585	LuP450-372-CYP71	---------------------------------	8	28777522	28779855	LuP450-184-CYP71D
13	24536756	24537151	LuP450-380-CYP82L	---------------------------------	8	29331239	29332904	LuP450-190-CYP82J
13	24529657	24531328	LuP450-377-CYP82J	---------------------------------	8	29323819	29326281	LuP450-189-CYP82J
13	25188799	25190638	LuP450-383-CYP82L	---------------------------------	8	29331239	29332904	LuP450-190-CYP82J
13	25186434	25186700	LuP450-382-CYP82J	---------------------------------	8	29323819	29326281	LuP450-189-CYP82J
13	24529657	24531328	LuP450-377-CYP82J	---------------------------------	12	11941986	11943990	LuP450-331-CYP82
13	22078740	22080512	LuP450-369-CYP71AQ	---------------------------------	13	25153296	25155064	LuP450-381-CYP71AQ
13	24532947	24533213	LuP450-378-CYP82J	---------------------------------	13	25186434	25186700	LuP450-382-CYP82J
13	25761053	25763238	LuP450-384-CYP709F	---------------------------------	13	29385931	29392364	LuP450-389-CYP709F
15	2153570	2155237	LuP450-406-CYP706B	---------------------------------	7	19809137	19810639	LuP450-160-CYP706
15	2153570	2155237	LuP450-406-CYP706B	---------------------------------	7	18556072	18557733	LuP450-156-CYP706B
15	614368	616391	LuP450-398-CYP707A	---------------------------------	7	21769034	21771084	LuP450-169-CYP707A
15	6952984	6958113	LuP450-410-CYP90A	---------------------------------	14	14474060	14477171	LuP450-397-CYP90A

## Sheet: Table S5
Table S5. LuP450 tandem duplicate gene pairs
Gene 1		Gene 2
LuP450-294-CYP71	---------------------------------	LuP450-295-CYP71
LuP450-300-CYP71AN	---------------------------------	LuP450-301-CYP71AN
LuP450-303-CYP729A	---------------------------------	LuP450-304-CYP729A
LuP450-353-CYP707A	---------------------------------	LuP450-354-CYP707A
LuP450-373-CYP72A	---------------------------------	LuP450-374-CYP72A
LuP450-172-CYP94A	---------------------------------	LuP450-173-CYP94A
LuP450-181-CYP93A	---------------------------------	LuP450-182-CYP93
LuP450-190-CYP82J	---------------------------------	LuP450-191-CYP82J
LuP450-44-CYP96	---------------------------------	LuP450-45-CYP96
LuP450-25-CYP96	---------------------------------	LuP450-26-CYP96
LuP450-28-CYP71	---------------------------------	LuP450-29-CYP71
LuP450-29-CYP71	---------------------------------	LuP450-30-CYP71
LuP450-34-CYP71	---------------------------------	LuP450-35-CYP71
LuP450-36-CYP71	---------------------------------	LuP450-37-CYP71AN
LuP450-224-CYP749	---------------------------------	LuP450-225-CYP749
LuP450-225-CYP749	---------------------------------	LuP450-226-CYP749
LuP450-232-CYP749A	---------------------------------	LuP450-233-CYP749
LuP450-240-CYP98A	---------------------------------	LuP450-241-CYP98A
LuP450-112-CYP98A	---------------------------------	LuP450-113-CYP98A
LuP450-114-CYP94A	---------------------------------	LuP450-115-CYP94A
LuP450-196-CYP83F	---------------------------------	LuP450-197-CYP83F
LuP450-211-CYP749	---------------------------------	LuP450-212-CYP749
LuP450-215-CYP76G	---------------------------------	LuP450-216-CYP76A
LuP450-319-CYP76F	---------------------------------	LuP450-320-CYP76F
LuP450-331-CYP82	---------------------------------	LuP450-332-CYP82J
LuP450-334-CYP81T	---------------------------------	LuP450-335-CYP81T
LuP450-335-CYP81T	---------------------------------	LuP450-336-CYP81T
LuP450-338-CYP81S	---------------------------------	LuP450-339-CYP81S
LuP450-344-CYP701A	---------------------------------	LuP450-345-CYP701A
LuP450-119-CYP704A	---------------------------------	LuP450-120-CYP704A
LuP450-134-CYP96	---------------------------------	LuP450-135-CYP96
LuP450-139-CYP83F	---------------------------------	LuP450-140-CYP83F
LuP450-403-CYP76F	---------------------------------	LuP450-404-CYP76F
LuP450-404-CYP76F	---------------------------------	LuP450-405-CYP76F
LuP450-63-CYP79D	---------------------------------	LuP450-64-CYP79D
LuP450-71-CYP80C	---------------------------------	LuP450-72-CYP80
LuP450-72-CYP80	---------------------------------	LuP450-73-CYP80
LuP450-80-CYP82C	---------------------------------	LuP450-81-CYP82D
LuP450-88-CYP81B	---------------------------------	LuP450-89-CYP81B
LuP450-90-CYP81S	---------------------------------	LuP450-91-CYP81S
LuP450-93-CYP82J	---------------------------------	LuP450-94-CYP82
LuP450-96-CYP89A	---------------------------------	LuP450-97-CYP89A
LuP450-97-CYP89A	---------------------------------	LuP450-98-CYP89A
LuP450-9-CYP721A	---------------------------------	LuP450-10-CYP721A
LuP450-15-CYP749A	---------------------------------	LuP450-16-CYP749A
LuP450-143-CYP96	---------------------------------	LuP450-144-CYP96
LuP450-144-CYP96	---------------------------------	LuP450-145-CYP96
LuP450-146-CYP96	---------------------------------	LuP450-147-CYP96
LuP450-156-CYP706B	---------------------------------	LuP450-157-CYP706
LuP450-162-CYP706	---------------------------------	LuP450-163-CYP706B
LuP450-163-CYP706B	---------------------------------	LuP450-164-CYP706B
LuP450-164-CYP706B	---------------------------------	LuP450-165-CYP706
LuP450-167-CYP706C	---------------------------------	LuP450-168-CYP706C

## Sheet: TableS6
Table S6.Results of LuP450 gene Ka/Ks analysis
Gene	Method	Ka	Ks	Ka/Ks	P-Value(Fisher)	Divergence-Time(MYA)
LuP450-244-CYP73A	YN	0.00562731	0.207691	0.0270947	5.27152e-30	6.92303
LuP450-138-CYP73A	YN	0.00575034	0.202209	0.0284376	3.73577e-30	6.7403
LuP450-327-CYP51G	YN	0.00737105	0.233733	0.0315362	7.62323e-39	7.7911
LuP450-240-CYP98A	YN	0.00649928	0.191134	0.0340039	2.33041e-33	6.37113
LuP450-393-CYP84A	YN	0.112853	3.10477	0.0363482	2.11688e-80	103.492
LuP450-276-CYP84A	YN	0.110263	2.51743	0.0438	4.47341e-78	83.9143
LuP450-270-CYP73A	YN	0.0387668	0.86415	0.0448612	3.74193e-76	28.805
LuP450-244-CYP73A	YN	0.0383768	0.834647	0.0459797	1.24842e-73	27.8216
LuP450-93-CYP82J	YN	0.211064	4.32592	0.0487906	1.0694e-81	144.197
LuP450-331-CYP82	YN	0.214151	4.32737	0.0494875	2.29309e-82	144.246
LuP450-351-CYP87A	YN	0.0032412	0.0645591	0.0502051	3.03733e-09	2.15197
LuP450-296-CYP735A	YN	0.0112502	0.220171	0.0510977	2.703e-30	7.33903
LuP450-199-CYP71D	YN	0.00993024	0.147547	0.0673021	1.4349e-22	4.91823
LuP450-50-CYP92A	YN	0.0181432	0.269233	0.0673883	3.98696e-33	8.97443
LuP450-393-CYP84A	YN	0.10449	1.54259	0.0677371	1.13551e-76	51.4197
LuP450-190-CYP82J	YN	0.293907	4.30029	0.068346	1.34418e-100	143.343
LuP450-377-CYP82J	YN	0.29725	4.30566	0.0690371	6.74108e-93	143.522
LuP450-121-CYP84A	YN	0.0218111	0.307752	0.0708724	1.90689e-31	10.2584
LuP450-24-CYP93B	YN	0.0175947	0.247363	0.0711289	2.66436e-31	8.24543
LuP450-282-CYP83F	YN	0.312811	4.39616	0.0711555	2.48701e-80	146.539
LuP450-238-CYP71E	YN	0.0206857	0.290029	0.071323	2.72734e-30	9.66763
LuP450-331-CYP82	YN	0.236641	3.27154	0.0723334	3.66916e-27	109.051
LuP450-276-CYP84A	YN	0.112662	1.44805	0.0778028	1.21177e-71	48.2683
LuP450-190-CYP82J	YN	0.289709	3.65825	0.0791932	1.2788e-37	121.942
LuP450-63-CYP79D	YN	0.125187	1.56385	0.0800503	5.38593e-48	52.1283
LuP450-282-CYP83F	YN	0.166155	2.03092	0.0818125	1.89905e-55	67.6973
LuP450-119-CYP704A	YN	0.3563	4.3342	0.0822067	7.28594e-65	144.473
LuP450-196-CYP83F	YN	0.302934	3.64161	0.0831868	1.64814e-63	121.387
LuP450-190-CYP82J	YN	0.361166	4.32975	0.0834149	1.7431e-66	144.325
LuP450-330-CYP97A	YN	0.0104464	0.122486	0.0852862	8.12981e-21	4.08287
LuP450-377-CYP82J	YN	0.369074	4.31613	0.0855104	5.29573e-64	143.871
LuP450-59-CYP707A	YN	0.0143321	0.167321	0.085656	1.23814e-19	5.57737
LuP450-334-CYP81T	YN	0.379125	4.42547	0.0856688	2.35407e-60	147.516
LuP450-106-CYP86B	YN	0.166279	1.92404	0.086422	7.62652e-64	64.1347
LuP450-410-CYP90A	YN	0.128439	1.48412	0.0865422	1.48651e-63	49.4707
LuP450-181-CYP93A	YN	0.307846	3.5005	0.0879434	2.29619e-18	116.683
LuP450-348-CYP82D	YN	0.434337	4.90419	0.0885645	6.44037e-42	163.473
LuP450-316-CYP90A	YN	0.119884	1.33689	0.0896734	1.32523e-64	44.563
LuP450-377-CYP82J	YN	0.405541	4.41205	0.0919167	1.18996e-63	147.068
LuP450-110-CYP90A	YN	0.137045	1.48829	0.0920825	1.74411e-56	49.6097
LuP450-106-CYP86B	YN	0.154963	1.67768	0.0923675	7.54956e-80	55.9227
LuP450-277-CYP90C	YN	0.012778	0.134492	0.0950095	1.79167e-15	4.48307
LuP450-325-CYP86B	YN	0.0315352	0.327675	0.096239	5.66701e-36	10.9225
LuP450-146-CYP96	YN	0.135436	1.38996	0.0974387	1.51085e-12	46.332
LuP450-380-CYP82L	YN	0.322111	3.28504	0.0980537	6.5776e-33	109.501
LuP450-235-CYP707A	YN	0.100841	1.02233	0.0986387	1.5056e-55	34.0777
LuP450-252-CYP704B	YN	0.0121978	0.122786	0.099342	1.14515e-17	4.09287
LuP450-360-CYP80C	YN	0.445493	4.43581	0.100431	1.54764e-52	147.86
LuP450-348-CYP82D	YN	0.315556	3.11767	0.101216	7.07364e-18	103.922
LuP450-128-CYP749A	YN	0.0116579	0.114656	0.101677	1.98152e-14	3.82187
LuP450-114-CYP94A	YN	0.241613	2.358	0.102465	4.75776e-65	78.6
LuP450-358-CYP715A	YN	0.0208791	0.203216	0.102743	1.48171e-22	6.77387
LuP450-80-CYP82C	YN	0.45062	4.37877	0.10291	1.35544e-44	145.959
LuP450-279-CYP74B	YN	0.153117	1.48754	0.102933	5.3218e-54	49.5847
LuP450-25-CYP96	YN	0.242259	2.34276	0.103407	4.34917e-25	78.092
LuP450-172-CYP94A	YN	0.240448	2.30134	0.104481	5.51717e-65	76.7113
LuP450-278-CYP90B	YN	0.0143509	0.136328	0.105267	3.39247e-15	4.54427
LuP450-235-CYP707A	YN	0.109032	1.00445	0.10855	3.90135e-45	33.4817
LuP450-59-CYP707A	YN	0.105062	0.9665	0.108703	3.30377e-49	32.2167
LuP450-398-CYP707A	YN	0.0163268	0.147497	0.110692	1.33741e-13	4.91657
LuP450-177-CYP93A	YN	0.0250088	0.224502	0.111397	9.64138e-26	7.4834
LuP450-110-CYP90A	YN	0.130859	1.17083	0.111766	6.42482e-54	39.0277
LuP450-90-CYP81S	YN	0.18772	1.66963	0.112432	1.39134e-15	55.6543
LuP450-290-CYP76A	YN	0.496179	4.37821	0.113329	1.38855e-41	145.94
LuP450-240-CYP98A	YN	0.0187582	0.165315	0.113469	7.63492e-10	5.5105
LuP450-227-CYP749A	YN	0.172599	1.51707	0.113771	5.48484e-26	50.569
LuP450-383-CYP82L	YN	0.511258	4.44918	0.11491	3.90468e-39	148.306
LuP450-107-CYP86B	YN	0.233061	2.01663	0.11557	2.41362e-09	67.221
LuP450-351-CYP87A	YN	0.393162	3.35978	0.11702	5.3105e-33	111.993
LuP450-282-CYP83F	YN	0.207709	1.75807	0.118146	7.46316e-52	58.6023
LuP450-59-CYP707A	YN	0.111363	0.932651	0.119405	5.21548e-40	31.0884
LuP450-323-CYP706B	YN	0.480233	3.98047	0.120647	8.58262e-24	132.682
LuP450-227-CYP749A	YN	0.1901	1.54403	0.123119	5.49812e-25	51.4677
LuP450-157-CYP706	YN	0.502995	3.96563	0.126839	7.9413e-18	132.188
LuP450-53-CYP80	YN	0.42815	3.3173	0.129066	1.31152e-16	110.577
LuP450-268-CYP749A	YN	0.131687	1.0079	0.130654	3.74855e-25	33.5967
LuP450-110-CYP90A	YN	0.0219282	0.16547	0.132521	9.7774e-16	5.51567
LuP450-167-CYP706C	YN	0.0833229	0.621845	0.133993	2.9613e-21	20.7282
LuP450-293-CYP74B	YN	0.0326145	0.236735	0.137768	2.46874e-22	7.89117
LuP450-298-CYP71	YN	0.0250897	0.180818	0.138757	1.44698e-08	6.02727
LuP450-107-CYP86B	YN	0.389345	2.80127	0.138989	2.66624e-06	93.3757
LuP450-108-CYP75B	YN	0.16874	1.21162	0.139269	1.99818e-54	40.3873
LuP450-109-CYP704A	YN	0.0160681	0.115253	0.139416	5.69653e-12	3.84177
LuP450-222-CYP75B	YN	0.176987	1.2593	0.140544	4.57882e-42	41.9767
LuP450-36-CYP71	YN	0.428188	3.01985	0.141791	4.04931e-28	100.662
LuP450-279-CYP74B	YN	0.184288	1.26628	0.145536	3.72503e-44	42.2093
LuP450-355-CYP81Q	YN	0.0375369	0.256382	0.14641	8.39928e-20	8.54607
LuP450-376-CYP82	YN	0.0272711	0.183084	0.148954	3.16146e-19	6.1028
LuP450-172-CYP94A	YN	0.0919755	0.595893	0.154349	1.01377e-38	19.8631
LuP450-177-CYP93A	YN	0.530355	3.43466	0.154413	3.71961e-34	114.489
LuP450-181-CYP93A	YN	0.540354	3.49466	0.154623	6.85615e-33	116.489
LuP450-139-CYP83F	YN	0.127452	0.819279	0.155566	3.03257e-35	27.3093
LuP450-303-CYP729A	YN	0.320711	2.0554	0.156033	3.16211e-47	68.5133
LuP450-105-CYP78A	YN	0.0231964	0.148567	0.156134	2.77388e-16	4.95223
LuP450-297-CYP88A	YN	0.0216542	0.137924	0.157001	3.35356e-14	4.59747
LuP450-323-CYP706B	YN	0.0256589	0.162426	0.157972	4.49292e-17	5.4142
LuP450-303-CYP729A	YN	0.300533	1.88624	0.159329	1.35194e-41	62.8747
LuP450-139-CYP83F	YN	0.203106	1.26652	0.160366	9.60031e-46	42.2173
LuP450-232-CYP749A	YN	0.358915	2.21735	0.161866	4.56668e-43	73.9117
LuP450-249-CYP71D	YN	0.0322016	0.197954	0.162672	9.73944e-20	6.59847
LuP450-222-CYP75B	YN	0.0222208	0.136289	0.163042	1.45575e-10	4.54297
LuP450-265-CYP749A	YN	0.328033	2.00359	0.163723	8.77168e-47	66.7863
LuP450-170-CYP96	YN	0.238153	1.44545	0.164761	5.80894e-23	48.1817
LuP450-276-CYP84A	YN	0.0364636	0.220836	0.165116	3.97889e-18	7.3612
LuP450-44-CYP96	YN	0.236612	1.42311	0.166264	2.67709e-23	47.437
LuP450-300-CYP71AN	YN	0.380995	2.27327	0.167598	2.74888e-44	75.7757
LuP450-360-CYP80C	YN	0.381409	2.26523	0.168376	1.92311e-44	75.5077
LuP450-367-CYP704A	YN	0.028834	0.1636	0.176247	5.93777e-15	5.45333
LuP450-406-CYP706B	YN	0.462793	2.61829	0.176754	4.35347e-21	87.2763
LuP450-51-CYP711A	YN	0.0267377	0.148688	0.179824	1.723e-10	4.95627
LuP450-279-CYP74B	YN	0.18894	1.04242	0.181251	1.47337e-37	34.7473
LuP450-232-CYP749A	YN	0.336889	1.83419	0.183672	1.27023e-38	61.1397
LuP450-386-CYP78A	YN	0.0337466	0.182428	0.184986	5.22667e-17	6.08093
LuP450-323-CYP706B	YN	0.428606	2.29138	0.187052	3.73317e-42	76.3793
LuP450-265-CYP749A	YN	0.352468	1.8596	0.18954	1.46816e-43	61.9867
LuP450-326-CYP78A	YN	0.0421299	0.219549	0.191893	2.74943e-18	7.3183
LuP450-338-CYP81S	YN	0.226328	1.1774	0.192227	6.70956e-15	39.2467
LuP450-335-CYP81T	YN	0.440318	2.27186	0.193814	6.85387e-38	75.7287
LuP450-316-CYP90A	YN	0.0181685	0.0903957	0.200989	1.70323e-08	3.01319
LuP450-344-CYP701A	YN	0.154239	0.763722	0.201957	4.84234e-33	25.4574
LuP450-204-CYP96	YN	0.433205	2.13772	0.202648	2.48134e-38	71.2573
LuP450-96-CYP89A	YN	0.181249	0.887659	0.204187	8.006e-36	29.5886
LuP450-9-CYP721A	YN	0.230467	1.12647	0.204592	5.79343e-13	37.549
LuP450-67-CYP80C	YN	0.489841	2.32843	0.210375	7.43779e-34	77.6143
LuP450-272-CYP85A	YN	0.0163435	0.077229	0.211624	7.05462e-07	2.5743
LuP450-369-CYP71AQ	YN	0.0330019	0.15572	0.211932	9.71523e-12	5.19067
LuP450-129-CYP71D	YN	0.0944238	0.436886	0.216129	1.73221e-25	14.5629
LuP450-122-CYP722C	YN	0.0167856	0.0756741	0.221814	0.000105105	2.52247
LuP450-406-CYP706B	YN	0.423188	1.90774	0.221827	3.69919e-38	63.5913
LuP450-334-CYP81T	YN	0.0676383	0.303805	0.222637	1.27613e-20	10.1268
LuP450-131-CYP96	YN	0.391332	1.73041	0.22615	1.06743e-18	57.6803
LuP450-315-CYP71D	YN	0.240766	1.0406	0.231372	2.31853e-16	34.6867
LuP450-364-CYP720A	YN	0.0398309	0.168594	0.236254	4.85424e-12	5.6198
LuP450-88-CYP81B	YN	0.401979	1.68667	0.238327	5.67686e-33	56.2223
LuP450-112-CYP98A	YN	0.0594715	0.246801	0.24097	4.38868e-08	8.2267
LuP450-342-CYP71	YN	0.0383342	0.158009	0.242608	2.17758e-06	5.26697
LuP450-302-CYP71AQ	YN	0.0426608	0.17471	0.244181	4.91873e-12	5.82367
LuP450-224-CYP749	YN	0.247329	0.999747	0.247391	1.50516e-25	33.3249
LuP450-286-CYP97C	YN	0.0453316	0.182406	0.248521	3.3626e-14	6.0802
LuP450-404-CYP76F	YN	0.169134	0.658345	0.256908	3.55115e-26	21.9448
LuP450-403-CYP76F	YN	0.211526	0.807115	0.262077	2.46763e-25	26.9038
LuP450-15-CYP749A	YN	0.0615684	0.234578	0.262465	7.85905e-14	7.81927
LuP450-347-CYP701A	YN	0.170174	0.640566	0.265662	2.10417e-22	21.3522
LuP450-253-CYP749	YN	0.135503	0.509801	0.265796	5.15967e-21	16.9934
LuP450-174-CYP83F	YN	0.0350874	0.131715	0.266388	6.04747e-08	4.3905
LuP450-382-CYP82J	YN	0.204909	0.767388	0.267022	7.52013e-06	25.5796
LuP450-171-CYP96	YN	0.0224519	0.0839369	0.267485	0.00634801	2.7979
LuP450-141-CYP721	YN	0.132729	0.495286	0.267985	7.22623e-07	16.5095
LuP450-335-CYP81T	YN	0.0498158	0.175908	0.283192	4.12491e-09	5.8636
LuP450-324-CYP71D	YN	0.0447091	0.156593	0.285511	0.000306961	5.21977
LuP450-106-CYP86B	YN	0.336752	1.17806	0.285853	0.000111263	39.2687
LuP450-294-CYP71	YN	0.0830398	0.288722	0.287611	4.25473e-15	9.62407
LuP450-319-CYP76F	YN	0.0709027	0.243967	0.290624	1.08281e-05	8.13223
LuP450-29-CYP71	YN	0.088794	0.303636	0.292436	1.62243e-14	10.1212
LuP450-215-CYP76G	YN	0.534532	1.81444	0.294599	3.50432e-11	60.4813
LuP450-211-CYP749	YN	0.156118	0.513592	0.303973	9.72767e-06	17.1197
LuP450-123-CYP749	YN	0.0729278	0.238023	0.30639	4.28536e-11	7.9341
LuP450-103-CYP71AS	YN	0.153748	0.499272	0.307945	1.49914e-05	16.6424
LuP450-265-CYP749A	YN	0.0529391	0.170738	0.31006	2.04273e-05	5.69127
LuP450-321-CYP76F	YN	0.116043	0.373487	0.310701	1.42406e-15	12.4496
LuP450-156-CYP706B	YN	0.129083	0.411945	0.313351	1.09983e-16	13.7315
LuP450-372-CYP71	YN	0.0814998	0.258921	0.314767	1.81011e-12	8.6307
LuP450-124-CYP749	YN	0.064186	0.197027	0.325773	1.98708e-08	6.56757
LuP450-71-CYP80C	YN	0.236277	0.724959	0.325918	4.00485e-19	24.1653
LuP450-232-CYP749A	YN	0.0833259	0.25229	0.330278	0.000336607	8.40967
LuP450-319-CYP76F	YN	0.113141	0.339132	0.333619	9.7155e-14	11.3044
LuP450-97-CYP89A	YN	0.216796	0.648371	0.33437	7.57638e-07	21.6124
LuP450-162-CYP706	YN	0.126603	0.362243	0.349497	9.50921e-14	12.0748
LuP450-178-CYP82C	YN	0.0930419	0.258723	0.359619	6.43098e-08	8.6241
LuP450-163-CYP706B	YN	0.202421	0.551795	0.36684	1.21677e-15	18.3932
LuP450-156-CYP706B	YN	0.135813	0.369533	0.367527	4.19736e-13	12.3178
LuP450-131-CYP96	YN	0.10743	0.289364	0.371263	1.43434e-08	9.64547
LuP450-143-CYP96	YN	0.0664427	0.176521	0.3764	6.16537e-08	5.88403
LuP450-294-CYP71	YN	0.098729	0.260716	0.378684	0.0302972	8.69053
LuP450-225-CYP749	YN	0.11956	0.312062	0.383129	2.39966e-05	10.4021
LuP450-268-CYP749A	YN	0.0790729	0.202266	0.390935	3.7058e-07	6.7422
LuP450-72-CYP80	YN	0.166795	0.418705	0.398359	3.26966e-10	13.9568
LuP450-359-CYP87	YN	0.110291	0.276075	0.399496	3.13173e-07	9.2025
LuP450-23-CYP707A	YN	0.210882	0.524444	0.402107	0.000264369	17.4815
LuP450-134-CYP96	YN	0.215426	0.535482	0.402303	6.44678e-11	17.8494
LuP450-127-CYP71BG	YN	0.109596	0.271034	0.404364	0.00542234	9.03447
LuP450-302-CYP71AQ	YN	0.616191	1.49723	0.411553	1.37365e-11	49.9077
LuP450-373-CYP72A	YN	0.126928	0.302121	0.420123	4.19783e-05	10.0707
LuP450-125-CYP78A	YN	0.170309	0.396461	0.429572	3.07539e-07	13.2154
LuP450-142-CYP721A	YN	0.0694098	0.159531	0.435087	0.00432173	5.3177
LuP450-368-CYP71D	YN	0.118006	0.268815	0.438985	2.48735e-07	8.9605
LuP450-318-CYP76F	YN	0.102082	0.232385	0.439279	1.28294e-06	7.74617
LuP450-132-CYP706B	YN	0.101253	0.217117	0.466351	0.000549618	7.23723
LuP450-273-CYP81	YN	0.0341134	0.0710319	0.480255	0.00377815	2.36773
LuP450-306-CYP734A	YN	0.113452	0.234582	0.483635	0.0286771	7.8194
LuP450-164-CYP706B	YN	0.188463	0.371412	0.507421	0.00568838	12.3804
LuP450-28-CYP71	YN	0.0761675	0.147322	0.517013	0.19104	4.91073
LuP450-346-CYP707A	YN	0.0269556	0.0486826	0.553702	0.0564448	1.62275
LuP450-155-CYP706B	YN	0.140621	0.215906	0.651304	0.0944477	7.19687
LuP450-329-CYP89	YN	1.68358	2.47623	0.679898	0.0346407	82.541
LuP450-384-CYP709F	YN	0.0688295	0.0884935	0.777792	0.21794	2.94978
LuP450-353-CYP707A	YN	NA	NA	NA	NA	#VALUE!
LuP450-378-CYP82J	YN	NA	NA	NA	NA	#VALUE!
LuP450-34-CYP71	YN	NA	NA	NA	NA	#VALUE!
LuP450-144-CYP96	YN	NA	NA	NA	NA	#VALUE!
